# Supplementary material for: Virophages and Their Interactions with Giant Viruses and Host Cells
Source: Proteomes. 2018 May 22;6(2):23. doi: 10.3390/proteomes6020023 (PMC6027436; doi:10.3390/proteomes6020023)
Supplement: Supplementary file 1 [file proteomes-06-00023-s001.zip]

Archive with 6 entries (5 files):
- SI files/
- SI files/SI-1.pdf
- SI files/SI-2.xlsx
- SI files/Table_S1.xlsx
- SI files/Table_S2.xlsx
- SI files/Table_S3.xlsx
