# Supplementary material for: Virophages and Their Interactions with Giant Viruses and Host Cells
Source: Proteomes. 2018 May 22;6(2):23. doi: 10.3390/proteomes6020023 (PMC6027436; doi:10.3390/proteomes6020023)
Supplement: Supplementary file 1 [file proteomes-06-00023-s001.zip › SI files/SI-2.xlsx]

## Sheet: Legend
The table is a list of the motif-containing proteins in each proteome
The list of the proteins and the list of the motifs within each protein
The first column is the motif
The second column is the number of the proteins harboring the motif
The second column contains also the protein names
The third column is the motifs

## Sheet: Mavirus
Motif	Number of proteins and protein ID	The motif and position on the proteins
Cx(13,20)Cx(5,6)Cx(9,19)Cx(10,14)Cx(4,14)C	0
KLGxGLxF[DN]	0
KxGGLxF[DN]	0
KRAR	0
KxGFFKR	0
SVSVGMKPSPRP	0
L[FL][VI]F[VIL]LE[LF]LLxF	0
LxCxE	0
!PxV	3
	ADZ16418.1|hypothetical protein	'30: APPV';
	ADZ16412.1|hypothetical protein	'673: LPNV';
	ADZ16400.1|putative superfamily 3 helicase	'565: PPKV';
DGE	0
DLxxL	1
	ADZ16417.1|putative major capsid protein	'602: DLRNL';
IDA	0
LDI	1
	ADZ16414.1|putative FtsK-HerA family ATPase	'115: LDI';
LDV	2
	ADZ16412.1|hypothetical protein	'326: LDV';
	ADZ16408.1|hypothetical protein	'178: LDV';
RGD	0
RGDLxxL	0
SDI	4
	ADZ16413.1|hypothetical protein	'43: SDI'; '244: SDI';
	ADZ16412.1|hypothetical protein	'515: SDI';
	ADZ16409.1|hypothetical protein	'5: SDI';
	ADZ16406.1|hypothetical protein	'66: SDI';
YGL	2
	ADZ16418.1|hypothetical protein	'487: YGL';
	ADZ16408.1|hypothetical protein	'132: YGL';
RxLR	0
[LI]xCx[DE]	2
	ADZ16408.1|hypothetical protein	'58: IKCDE'; '63: IKCLE';
	ADZ16402.1|putative protein-primed B-family DNA polymerase	'285: IKCPD';
Cx5CxnHx6C	0
W[ST]xCxVTCG	0
L!x![DE]	9
	ADZ16418.1|hypothetical protein	'279: LYVGD'; '539: LIEGE';
	ADZ16417.1|putative major capsid protein	'288: LISLE'; '490: LYTPD';
	ADZ16416.1|hypothetical protein	'46: LLIVE'; '248: LFRVE';
	ADZ16414.1|putative FtsK-HerA family ATPase	'26: LIYFD';
	ADZ16413.1|hypothetical protein	'124: LFTGE'; '228: LAAYD';
	ADZ16408.1|hypothetical protein	'22: LLTPE';
	ADZ16402.1|putative protein-primed B-family DNA polymerase	'455: LMQYE';
	ADZ16401.1|putative rve super family integrase	'67: LVVAD'; '209: LLKVD';
	ADZ16400.1|putative superfamily 3 helicase	'37: LIIVE'; '363: LFNAE';
L[LI][DEN][LF][DE]	0
PWxxW	0
[GE][KR]Q[GE]RL	0
[RK]RQ[RK]RF	0
[LM]VxSxVxA	0
KKKRGLF	0
[QE][ST]RGLF	0
RSS[RG]LF	0
KSS[RG]LF	0
[KR]xTQT	0
G[IV]QVD	0
DSGxxS	0
[ENT][HNPS][ILV]Y[ADEG]	1
	ADZ16400.1|putative superfamily 3 helicase	'50: TNVYD';
EDLY	0
EHIYD	0
EHLYA	0
ENIYE	0
EPIYA	0
EPIYG	0
EPIYG	0
EPLYA	0
EPLYA	0
EPVYA	0
ESIYE	0
NPLYE	0
TPLYA	0
RxLx[EQD]	4
	ADZ16417.1|putative major capsid protein	'367: RELEQ';
	ADZ16414.1|putative FtsK-HerA family ATPase	'275: RDLVD';
	ADZ16405.1|hypothetical protein	'51: RVLFE';
	ADZ16403.1|hypothetical protein	'97: RQLKE';
N{P}[ST]{P}	16
	ADZ16419.1|hypothetical protein	'16: NITI'; '31: NNTT'; '65: NQTL'; '87: NQSL'; '131: NKSK';
	ADZ16418.1|hypothetical protein	'123: NGSL'; '161: NTTY'; '350: NGST'; '443: NGTI'; '480: NTSD'; '509: NATV';
	ADZ16417.1|putative major capsid protein	'63: NLTG'; '100: NRSI'; '294: NISS'; '441: NKSI'; '474: NLTY';
	ADZ16416.1|hypothetical protein	'8: NETI'; '75: NRST'; '110: NETL'; '220: NTTI'; '253: NSSN'; '270: NLSF';
	ADZ16415.1|putative cysteine protease	'30: NETG'; '142: NNSA'; '159: NLTN';
	ADZ16414.1|putative FtsK-HerA family ATPase	'15: NKTL';
	ADZ16413.1|hypothetical protein	'12: NKTN'; '33: NGSY'; '111: NKTS'; '186: NNSF';
	ADZ16412.1|hypothetical protein	'513: NISD'; '675: NVSK';
	ADZ16411.1|hypothetical protein	'95: NDSF';
	ADZ16409.1|hypothetical protein	'77: NSSE';
	ADZ16407.1|hypothetical protein	'2: NYTL'; '23: NRTQ';
	ADZ16405.1|hypothetical protein	'122: NQTN'; '146: NKSH';
	ADZ16404.1|hypothetical protein	'7: NHTV';
	ADZ16402.1|putative protein-primed B-family DNA polymerase	'14: NLTR'; '53: NTTI'; '298: NMTK';
	ADZ16401.1|putative rve super family integrase	'129: NSSI'; '185: NKSQ';
	ADZ16400.1|putative superfamily 3 helicase	'48: NETN'; '112: NNTF'; '119: NISS'; '126: NLTY'; '151: NNTL'; '249: NDTF'; '268: NYTR'; '353: NDTV'; '369: NFTD'; '599: NITS'; '618: NKTR';
AxxxAxxxAxxxW	0
VxxxIxxLxxxL	0
bbbxxb	0
bbxb	0
KKTK	0
GPG[RQ]	0
KRIHIGPGRAFYTT	0
[GD]DIWK	0
LxxLL	4
	ADZ16415.1|putative cysteine protease	'119: LINLL';
	ADZ16408.1|hypothetical protein	'163: LIPLL';
	ADZ16402.1|putative protein-primed B-family DNA polymerase	'59: LNELL';
	ADZ16400.1|putative superfamily 3 helicase	'523: LKKLL';
Cx2Cx6Wx3Dx5Hx6C	0
xYxDx	9
	ADZ16418.1|hypothetical protein	'42: AYVDS';
	ADZ16416.1|hypothetical protein	'101: DYVDV';
	ADZ16415.1|putative cysteine protease	'38: DYDDI';
	ADZ16414.1|putative FtsK-HerA family ATPase	'27: IYFDP'; '113: KYLDI';
	ADZ16412.1|hypothetical protein	'224: PYEDI';
	ADZ16409.1|hypothetical protein	'3: VYSDI';
	ADZ16405.1|hypothetical protein	'82: YYIDN'; '106: YYQDN';
	ADZ16402.1|putative protein-primed B-family DNA polymerase	'68: EYQDK'; '79: TYDDK'; '101: LYGDT'; '111: DYPDT'; '129: FYVDK'; '270: TYVDK'; '505: LYTDT'; '526: EYSDV';
	ADZ16400.1|putative superfamily 3 helicase	'301: LYQDG';
PxxP	5
	ADZ16418.1|hypothetical protein	'384: PVDP';
	ADZ16412.1|hypothetical protein	'258: PVFP'; '270: PTPP'; '280: PLSP';
	ADZ16404.1|hypothetical protein	'50: PERP';
	ADZ16401.1|putative rve super family integrase	'223: PVHP'; '258: PNTP';
	ADZ16400.1|putative superfamily 3 helicase	'392: PTIP'; '550: PVEP';
YxYxx!	2
	ADZ16417.1|putative major capsid protein	'15: YAYNWP';
	ADZ16416.1|hypothetical protein	'98: YMYDYV';
NYx[EK]C[LI][KIR][NT]APYID	0
[RKY]xxPxxP	0
PxxPx[KR]	1
	ADZ16404.1|hypothetical protein	'50: PERPKR';
xx[PV]xxP	10
	ADZ16419.1|hypothetical protein	'25: YNVEFP'; '47: NKVKWP'; '69: EKVILP'; '91: DYVKWP';
	ADZ16418.1|hypothetical protein	'27: TNVAPP'; '218: SMVGDP'; '382: LNPVDP'; '416: TPVVRP';
	ADZ16417.1|putative major capsid protein	'201: ALVANP'; '398: LTVADP';
	ADZ16414.1|putative FtsK-HerA family ATPase	'52: LEVIPP';
	ADZ16412.1|hypothetical protein	'256: PAPVFP'; '268: PFPTPP'; '278: FPPLSP';
	ADZ16407.1|hypothetical protein	'106: YGVSLP';
	ADZ16404.1|hypothetical protein	'48: LKPERP';
	ADZ16402.1|putative protein-primed B-family DNA polymerase	'129: FYVDKP'; '388: VPVSKP';
	ADZ16401.1|putative rve super family integrase	'36: NRVHVP'; '214: DKVRIP'; '221: EHPVHP'; '256: LKPNTP';
	ADZ16400.1|putative superfamily 3 helicase	'50: TNVYDP'; '390: NVPTIP'; '548: KAPVEP';
[ILV]QxxxRGxxx[RK]	0
Ax(3)IQx(2)FRx(4)KK	0
LRGG	0
Yxx[LI]x(6-8)Yxx[LI]	0
[SIVL]xYxx[IVL]	6
	ADZ16418.1|hypothetical protein	'485: VHYGLI';
	ADZ16416.1|hypothetical protein	'209: VSYELL';
	ADZ16415.1|putative cysteine protease	'37: IDYDDI';
	ADZ16414.1|putative FtsK-HerA family ATPase	'112: IKYLDI';
	ADZ16412.1|hypothetical protein	'223: SPYEDI';
	ADZ16402.1|putative protein-primed B-family DNA polymerase	'180: VPYELL'; '275: SKYTTL'; '525: LEYSDV';
WxxF	1
	ADZ16400.1|putative superfamily 3 helicase	'412: WAHF';
KRxxPxGPDPxH	0
KDEL	0
KRx(10,12)K[KR][KR]	0
KRx(10,12)K[KR]X[KR]	0
K[KR]RK	0
KR[KR]R	0
[PR]xxKR{DE}[KR]	0
KRx[WFY]xxAF	0
[RP]xxKR[KR]{DE}	1
	ADZ16407.1|hypothetical protein	'82: PKAKRKA';
LGKR[KR][WFY]	0
KRxR	2
	ADZ16414.1|putative FtsK-HerA family ATPase	'272: KRQR';
	ADZ16402.1|putative protein-primed B-family DNA polymerase	'228: KRTR';
RKRP	0
HxCx[ST]WxS	0
[RHK][STALV]x[ST]x[PESRDIFTQ]	12
	ADZ16418.1|hypothetical protein	'51: HSGTLS'; '184: KSPTPS';
	ADZ16415.1|putative cysteine protease	'136: KLQSLT';
	ADZ16414.1|putative FtsK-HerA family ATPase	'254: KSTSYQ';
	ADZ16413.1|hypothetical protein	'199: RLKSVQ';
	ADZ16412.1|hypothetical protein	'403: RAQTRT';
	ADZ16409.1|hypothetical protein	'2: RVYSDI';
	ADZ16408.1|hypothetical protein	'21: KLLTPE';
	ADZ16406.1|hypothetical protein	'45: RLTTDQ';
	ADZ16405.1|hypothetical protein	'8: KLHSTD'; '56: RAATPE';
	ADZ16404.1|hypothetical protein	'13: KLRTQS';
	ADZ16403.1|hypothetical protein	'56: RLKTDP';
	ADZ16400.1|putative superfamily 3 helicase	'326: KTDSGI';
Rx{P}[ST]{P}P	1
	ADZ16403.1|hypothetical protein	'56: RLKTDP';
Rxx{P}[ST][IVLM]x	3
	ADZ16419.1|hypothetical protein	'63: RFNQTLE';
	ADZ16403.1|hypothetical protein	'90: RSKATLN';
	ADZ16400.1|putative superfamily 3 helicase	'118: RNISSIR'; '226: RGKSTLY'; '310: RTQGTLI';
Gx(1,2)GxxG	3
	ADZ16417.1|putative major capsid protein	'586: GSGKKG';
	ADZ16412.1|hypothetical protein	'194: GNGKLG';
	ADZ16400.1|putative superfamily 3 helicase	'222: GQGARG';
GxxxG	10
	ADZ16418.1|hypothetical protein	'18: GLDAG'; '149: GNKAG'; '208: GLPDG'; '254: GNRVG'; '330: GTDAG'; '335: GTRPG'; '347: GYLNG';
	ADZ16417.1|putative major capsid protein	'62: GNLTG'; '516: GSFMG'; '555: GTMMG'; '588: GKKGG';
	ADZ16416.1|hypothetical protein	'115: GLCDG';
	ADZ16415.1|putative cysteine protease	'80: GKKEG';
	ADZ16414.1|putative FtsK-HerA family ATPase	'236: GPSFG';
	ADZ16412.1|hypothetical protein	'484: GKKAG'; '615: GHSLG';
	ADZ16407.1|hypothetical protein	'43: GQVGG';
	ADZ16402.1|putative protein-primed B-family DNA polymerase	'99: GNLYG'; '138: GGCDG';
	ADZ16401.1|putative rve super family integrase	'154: GKLVG';
	ADZ16400.1|putative superfamily 3 helicase	'205: GMLSG';
CxxxC	2
	ADZ16415.1|putative cysteine protease	'147: CGRWC';
	ADZ16402.1|putative protein-primed B-family DNA polymerase	'147: CLYHC';
CxxC	2
	ADZ16405.1|hypothetical protein	'135: CELC';
	ADZ16403.1|hypothetical protein	'34: CEHC';
PPxY	1
	ADZ16401.1|putative rve super family integrase	'261: PPLY';
HxxxW	1
	ADZ16402.1|putative protein-primed B-family DNA polymerase	'577: HTDGW';
GKYLQRRLQ	0
P[TS]AP	0
YxxL	10
	ADZ16416.1|hypothetical protein	'4: YIWL'; '211: YELL'; '234: YKYL';
	ADZ16415.1|putative cysteine protease	'74: YCAL';
	ADZ16414.1|putative FtsK-HerA family ATPase	'267: YLGL';
	ADZ16413.1|hypothetical protein	'66: YNIL';
	ADZ16412.1|hypothetical protein	'60: YKPL'; '347: YERL'; '546: YSTL';
	ADZ16411.1|hypothetical protein	'59: YNKL'; '194: YEEL';
	ADZ16409.1|hypothetical protein	'34: YLTL';
	ADZ16406.1|hypothetical protein	'38: YEAL';
	ADZ16402.1|putative protein-primed B-family DNA polymerase	'149: YHCL'; '182: YELL'; '277: YTTL'; '379: YPHL'; '472: YKKL';
	ADZ16400.1|putative superfamily 3 helicase	'53: YDPL'; '272: YYFL';
LYPxL	0
RxxK	14
	ADZ16419.1|hypothetical protein	'144: RYTK';
	ADZ16417.1|putative major capsid protein	'575: RKKK';
	ADZ16414.1|putative FtsK-HerA family ATPase	'20: RYSK'; '108: RFGK'; '220: RHYK';
	ADZ16413.1|hypothetical protein	'6: RNIK'; '173: RLNK';
	ADZ16412.1|hypothetical protein	'42: RKEK'; '180: RKTK'; '349: RLKK'; '445: RDKK'; '506: RINK'; '552: RVFK'; '647: RSSK';
	ADZ16411.1|hypothetical protein	'35: RIRK';
	ADZ16408.1|hypothetical protein	'10: RFNK'; '73: RDFK';
	ADZ16407.1|hypothetical protein	'24: RTQK';
	ADZ16406.1|hypothetical protein	'51: RMTK';
	ADZ16405.1|hypothetical protein	'5: RIYK'; '29: RLSK'; '97: RTVK';
	ADZ16403.1|hypothetical protein	'26: RVEK'; '97: RQLK';
	ADZ16402.1|putative protein-primed B-family DNA polymerase	'231: RLQK'; '360: RYAK'; '467: RLGK'; '500: RKFK'; '599: RLDK';
	ADZ16401.1|putative rve super family integrase	'311: RKQK'; '354: RDFK';
	ADZ16400.1|putative superfamily 3 helicase	'333: RRLK'; '465: RKLK'; '624: RAKK';
LGxGxxIxW	0
PPLP	0
SLxYLA	0
T[QDE]x5ADx2[IL]	0
VxHxMY	0
Rx[LC]	10
	ADZ16417.1|putative major capsid protein	'172: RGL'; '219: RNL'; '367: REL'; '604: RNL';
	ADZ16415.1|putative cysteine protease	'21: RDL'; '149: RWC';
	ADZ16414.1|putative FtsK-HerA family ATPase	'275: RDL';
	ADZ16412.1|hypothetical protein	'77: RGL'; '591: RFL';
	ADZ16411.1|hypothetical protein	'29: RSC';
	ADZ16410.1|hypothetical protein	'17: REL';
	ADZ16405.1|hypothetical protein	'51: RVL';
	ADZ16403.1|hypothetical protein	'97: RQL';
	ADZ16402.1|putative protein-primed B-family DNA polymerase	'523: RKL';
	ADZ16400.1|putative superfamily 3 helicase	'210: RVC'; '281: RSL'; '333: RRL'; '465: RKL';
RxL!	5
	ADZ16417.1|putative major capsid protein	'172: RGLG';
	ADZ16415.1|putative cysteine protease	'21: RDLW';
	ADZ16414.1|putative FtsK-HerA family ATPase	'275: RDLV';
	ADZ16412.1|hypothetical protein	'77: RGLI';
	ADZ16405.1|hypothetical protein	'51: RVLF';
RxLX!	4
	ADZ16417.1|putative major capsid protein	'172: RGLGC';
	ADZ16412.1|hypothetical protein	'77: RGLIY'; '591: RFLEL';
	ADZ16402.1|putative protein-primed B-family DNA polymerase	'523: RKLEY';
	ADZ16400.1|putative superfamily 3 helicase	'333: RRLKG'; '465: RKLKC';
CETTG	0
PHQ	0
LPxTG	0
ExxxLV	1
	ADZ16416.1|hypothetical protein	'172: EEYSLV';
[VI]x[VI][VI]	6
	ADZ16419.1|hypothetical protein	'78: ITII';
	ADZ16417.1|putative major capsid protein	'105: VAVI';
	ADZ16415.1|putative cysteine protease	'34: INVI';
	ADZ16412.1|hypothetical protein	'579: VAIV';
	ADZ16402.1|putative protein-primed B-family DNA polymerase	'606: VEII';
	ADZ16401.1|putative rve super family integrase	'66: VLVV';
!!xSxS[DE][DE][DE]	0
!Kx[DE]	13
	ADZ16418.1|hypothetical protein	'274: VKTD'; '367: MKVD';
	ADZ16417.1|putative major capsid protein	'192: VKID'; '232: FKPE'; '249: GKAD'; '357: IKVD'; '464: YKLE';
	ADZ16415.1|putative cysteine protease	'80: GKKE'; '112: YKEE';
	ADZ16414.1|putative FtsK-HerA family ATPase	'156: LKEE'; '242: IKQE';
	ADZ16413.1|hypothetical protein	'72: IKKD'; '118: LKLD'; '220: LKED';
	ADZ16412.1|hypothetical protein	'46: LKQE'; '162: GKKD'; '350: LKKE';
	ADZ16408.1|hypothetical protein	'32: FKEE'; '58: IKCD'; '71: LKRD'; '94: VKQD'; '123: FKDD'; '135: VKSE';
	ADZ16405.1|hypothetical protein	'63: VKIE';
	ADZ16404.1|hypothetical protein	'48: LKPE'; '69: VKIE';
	ADZ16403.1|hypothetical protein	'39: CKVD'; '57: LKTD'; '63: FKKE'; '109: LKSE';
	ADZ16402.1|putative protein-primed B-family DNA polymerase	'29: LKLD'; '36: VKAD'; '63: LKQE'; '95: VKQD'; '441: MKAE'; '448: IKND';
	ADZ16401.1|putative rve super family integrase	'97: YKND'; '202: CKGD'; '210: LKVD'; '302: YKIE';
	ADZ16400.1|putative superfamily 3 helicase	'33: LKME'; '167: IKRD'; '174: PKEE'; '213: AKQE'; '247: LKND'; '325: FKTD'; '340: YKNE'; '358: LKDE'; '541: IKKE'; '591: VKEE'; '625: AKKE';
GK[DE]x[ST]NPLxxxxLxK	0
RRRRx(5)Rx(4)RK	0
Rx[RK]RGLF	0
RxRRGLF	0
RxxRGLF	0
WxxxWx(9)W	0
KGD	2
	ADZ16402.1|putative protein-primed B-family DNA polymerase	'603: KGD';
	ADZ16401.1|putative rve super family integrase	'203: KGD';
KGE	0
[DE]xxxL[LI]	8
	ADZ16419.1|hypothetical protein	'118: ESLNLL';
	ADZ16416.1|hypothetical protein	'42: DKNYLL';
	ADZ16415.1|putative cysteine protease	'6: DIKKLL'; '115: EENSLI';
	ADZ16412.1|hypothetical protein	'75: EVRGLI';
	ADZ16409.1|hypothetical protein	'51: DINKLI';
	ADZ16408.1|hypothetical protein	'18: EAVKLL';
	ADZ16402.1|putative protein-primed B-family DNA polymerase	'4: EEIDLL'; '248: EKKLLI';
	ADZ16401.1|putative rve super family integrase	'205: DACELL'; '336: DRTFLI';
[AG]xxxxGK[ST]	2
	ADZ16414.1|putative FtsK-HerA family ATPase	'73: GQSGSGKS';
	ADZ16400.1|putative superfamily 3 helicase	'222: GQGARGKS';
!!!!DxDxR	0
!!!!D	15
	ADZ16419.1|hypothetical protein	'36: IIFGD'; '71: VILPD';
	ADZ16418.1|hypothetical protein	'16: CAGLD'; '30: APPVD'; '279: LYVGD'; '409: MMVLD';
	ADZ16417.1|putative major capsid protein	'238: IGIAD';
	ADZ16416.1|hypothetical protein	'97: GYMYD'; '114: AGLCD';
	ADZ16415.1|putative cysteine protease	'86: IYFFD';
	ADZ16414.1|putative FtsK-HerA family ATPase	'26: LIYFD'; '193: VIFFD';
	ADZ16413.1|hypothetical protein	'228: LAAYD';
	ADZ16412.1|hypothetical protein	'207: ILLGD'; '259: VFPPD';
	ADZ16411.1|hypothetical protein	'68: YMVID'; '148: IAAPD';
	ADZ16410.1|hypothetical protein	'24: YYFID';
	ADZ16407.1|hypothetical protein	'47: GFLLD';
	ADZ16406.1|hypothetical protein	'29: AAIID';
	ADZ16402.1|putative protein-primed B-family DNA polymerase	'128: VFYVD';
	ADZ16401.1|putative rve super family integrase	'55: YLPAD'; '67: LVVAD';
	ADZ16400.1|putative superfamily 3 helicase	'476: GCFID';
!!!DxxP	1
	ADZ16400.1|putative superfamily 3 helicase	'477: CFIDYKP';

## Sheet: PgVV
Motif	Number of proteins and protein ID	The motif and position on the proteins
Cx(13,20)Cx(5,6)Cx(9,19)Cx(10,14)Cx(4,14)C	0
KLGxGLxF[DN]	0
KxGGLxF[DN]	0
KRAR	0
KxGFFKR	0
SVSVGMKPSPRP	0
L[FL][VI]F[VIL]LE[LF]LLxF	0
LxCxE	1
	AGM15752.1|hypothetical protein	'7: LKCFE';
!PxV	5
	AGM15760.1|PGV PGCG_00042-like protein	'294: PPKV'; '736: APVV';
	AGM15756.1|hypothetical protein	'83: LPCV';
	AGM15752.1|hypothetical protein	'442: APSV';
	AGM15751.1|hypothetical protein	'172: PPPV';
	AGM15750.1|DNA primase	'366: YPDV';
DGE	1
	AGM15760.1|PGV PGCG_00042-like protein	'957: DGE';
DLxxL	4
	AGM15760.1|PGV PGCG_00042-like protein	'31: DLLGL';
	AGM15758.1|hypothetical protein	'386: DLNGL';
	AGM15750.1|DNA primase	'31: DLLQL';
	AGM15749.1|hypothetical protein	'263: DLQTL';
IDA	2
	AGM15760.1|PGV PGCG_00042-like protein	'26: IDA'; '820: IDA';
	AGM15749.1|hypothetical protein	'56: IDA';
LDI	1
	AGM15749.1|hypothetical protein	'62: LDI';
LDV	3
	AGM15760.1|PGV PGCG_00042-like protein	'149: LDV'; '262: LDV'; '598: LDV'; '699: LDV'; '931: LDV';
	AGM15752.1|hypothetical protein	'232: LDV';
	AGM15747.1|hypothetical protein	'30: LDV';
RGD	2
	AGM15750.1|DNA primase	'559: RGD';
	AGM15748.1|Mavirus MV06-like protein	'53: RGD';
RGDLxxL	0
SDI	1
	AGM15760.1|PGV PGCG_00042-like protein	'22: SDI'; '279: SDI'; '864: SDI';
YGL	1
	AGM15760.1|PGV PGCG_00042-like protein	'812: YGL';
RxLR	0
[LI]xCx[DE]	2
	AGM15757.1|hypothetical protein	'49: IDCGD';
	AGM15752.1|hypothetical protein	'7: LKCFE';
Cx5CxnHx6C	0
W[ST]xCxVTCG	0
L!x![DE]	11
	AGM15762.1|hypothetical protein	'91: LVLPE';
	AGM15761.1|hypothetical protein	'18: LFTFD';
	AGM15760.1|PGV PGCG_00042-like protein	'877: LLTLE';
	AGM15759.1|hypothetical protein	'111: LVPID';
	AGM15758.1|hypothetical protein	'142: LGECE';
	AGM15756.1|hypothetical protein	'179: LLGGD';
	AGM15753.1|hypothetical protein	'103: LAEVD'; '117: LAQVE'; '171: LLILD';
	AGM15752.1|hypothetical protein	'477: LGTVE'; '652: LWRIE';
	AGM15750.1|DNA primase	'262: LIEIE'; '591: LMGYE'; '692: LYRVE';
	AGM15749.1|hypothetical protein	'117: LPSYE'; '282: LAFYD';
	AGM15748.1|Mavirus MV06-like protein	'51: LWRGD';
L[LI][DEN][LF][DE]	0
PWxxW	0
[GE][KR]Q[GE]RL	0
[RK]RQ[RK]RF	0
[LM]VxSxVxA	0
KKKRGLF	0
[QE][ST]RGLF	0
RSS[RG]LF	0
KSS[RG]LF	0
[KR]xTQT	0
G[IV]QVD	0
DSGxxS	0
[ENT][HNPS][ILV]Y[ADEG]	0
EDLY	0
EHIYD	0
EHLYA	0
ENIYE	0
EPIYA	0
EPIYG	0
EPIYG	0
EPLYA	0
EPLYA	0
EPVYA	0
ESIYE	0
NPLYE	0
TPLYA	0
RxLx[EQD]	1
	AGM15753.1|hypothetical protein	'197: RHLSE';
N{P}[ST]{P}	14
	AGM15761.1|hypothetical protein	'62: NYSF';
	AGM15760.1|PGV PGCG_00042-like protein	'37: NLST'; '43: NITA'; '160: NITS'; '245: NGTV'; '252: NKTT'; '438: NHSA'; '545: NTTD'; '848: NKTD'; '973: NVTF'; '980: NETD';
	AGM15759.1|hypothetical protein	'37: NATF'; '55: NITM'; '61: NYTR'; '96: NTSS';
	AGM15758.1|hypothetical protein	'246: NCSS'; '314: NSSL'; '354: NASC';
	AGM15757.1|hypothetical protein	'102: NETR'; '111: NMTQ'; '121: NETK'; '127: NLTQ'; '170: NLSR';
	AGM15756.1|hypothetical protein	'21: NTSS'; '52: NFSM'; '157: NITG'; '193: NNTN'; '252: NTSE'; '356: NLSY'; '360: NTTF';
	AGM15755.1|hypothetical protein	'5: NDTL';
	AGM15754.1|hypothetical protein	'124: NLTE';
	AGM15753.1|hypothetical protein	'62: NKTY'; '205: NHSG'; '238: NLSL';
	AGM15752.1|hypothetical protein	'80: NLSN'; '214: NITN'; '372: NGSS'; '631: NHSQ';
	AGM15750.1|DNA primase	'163: NSTY'; '498: NKSN'; '547: NLTK'; '564: NISN';
	AGM15749.1|hypothetical protein	'193: NKSY'; '231: NISS';
	AGM15748.1|Mavirus MV06-like protein	'119: NNTT';
	AGM15747.1|hypothetical protein	'5: NITL';
AxxxAxxxAxxxW	0
VxxxIxxLxxxL	0
bbbxxb	0
bbxb	0
KKTK	0
GPG[RQ]	0
KRIHIGPGRAFYTT	0
[GD]DIWK	0
LxxLL	2
	AGM15752.1|hypothetical protein	'537: LVPLL';
	AGM15750.1|DNA primase	'459: LSTLL';
Cx2Cx6Wx3Dx5Hx6C	0
xYxDx	10
	AGM15761.1|hypothetical protein	'39: NYKDY';
	AGM15760.1|PGV PGCG_00042-like protein	'268: IYADR'; '805: NYNDL';
	AGM15758.1|hypothetical protein	'285: NYADE';
	AGM15757.1|hypothetical protein	'159: EYKDK';
	AGM15756.1|hypothetical protein	'312: GYDDA';
	AGM15755.1|hypothetical protein	'37: NYDDL';
	AGM15750.1|DNA primase	'314: KYIDN'; '365: MYPDV';
	AGM15749.1|hypothetical protein	'119: SYEDI'; '130: QYEDE';
	AGM15748.1|Mavirus MV06-like protein	'184: KYKDK';
	AGM15747.1|hypothetical protein	'46: NYKDF';
PxxP	4
	AGM15755.1|hypothetical protein	'92: PSKP';
	AGM15754.1|hypothetical protein	'146: PEPP';
	AGM15752.1|hypothetical protein	'31: PFTP'; '58: PFSP';
	AGM15751.1|hypothetical protein	'26: PEKP'; '95: PNIP'; '160: PVAP'; '164: PPPP'; '170: PEPP';
YxYxx!	2
	AGM15750.1|DNA primase	'2: YIYKKM'; '586: YIYEFL';
	AGM15748.1|Mavirus MV06-like protein	'60: YCYSEM';
NYx[EK]C[LI][KIR][NT]APYID	0
[RKY]xxPxxP	1
	AGM15751.1|hypothetical protein	'23: KKEPEKP'; '157: KEQPVAP';
PxxPx[KR]	1
	AGM15751.1|hypothetical protein	'26: PEKPVK'; '95: PNIPVK';
xx[PV]xxP	10
	AGM15762.1|hypothetical protein	'30: LYVVAP'; '126: LSVKTP';
	AGM15759.1|hypothetical protein	'23: VAVGAP';
	AGM15757.1|hypothetical protein	'85: VNVNIP';
	AGM15756.1|hypothetical protein	'122: VEVLTP';
	AGM15755.1|hypothetical protein	'90: KLPSKP';
	AGM15754.1|hypothetical protein	'144: PEPEPP';
	AGM15753.1|hypothetical protein	'89: EDVYEP'; '162: YDVVEP';
	AGM15752.1|hypothetical protein	'29: PTPFTP'; '49: KIVPVP'; '56: SLPFSP'; '412: LGVQQP'; '438: SMVGAP';
	AGM15751.1|hypothetical protein	'24: KEPEKP'; '33: KRVMSP'; '93: IKPNIP'; '158: EQPVAP'; '165: PPPPNP';
	AGM15750.1|DNA primase	'392: KSVDMP'; '430: QMVQYP';
[ILV]QxxxRGxxx[RK]	0
Ax(3)IQx(2)FRx(4)KK	0
LRGG	0
Yxx[LI]x(6-8)Yxx[LI]	0
[SIVL]xYxx[IVL]	4
	AGM15760.1|PGV PGCG_00042-like protein	'179: LGYATI'; '804: INYNDL';
	AGM15758.1|hypothetical protein	'84: SKYNVL';
	AGM15755.1|hypothetical protein	'36: LNYDDL';
	AGM15749.1|hypothetical protein	'141: INYLLI';
WxxF	2
	AGM15758.1|hypothetical protein	'138: WMGF';
	AGM15750.1|DNA primase	'380: WKPF'; '647: WERF';
KRxxPxGPDPxH	0
KDEL	0
KRx(10,12)K[KR][KR]	0
KRx(10,12)K[KR]X[KR]	0
K[KR]RK	0
KR[KR]R	0
[PR]xxKR{DE}[KR]	0
KRx[WFY]xxAF	0
[RP]xxKR[KR]{DE}	0
LGKR[KR][WFY]	0
KRxR	0
RKRP	0
HxCx[ST]WxS	0
[RHK][STALV]x[ST]x[PESRDIFTQ]	8
	AGM15762.1|hypothetical protein	'182: RTRSKS';
	AGM15760.1|PGV PGCG_00042-like protein	'7: KSATFD'; '296: KVGTAE'; '401: HLSSGI'; '543: RANTTD';
	AGM15755.1|hypothetical protein	'90: KLPSKP';
	AGM15754.1|hypothetical protein	'59: KVQSND';
	AGM15753.1|hypothetical protein	'181: KVMSSS';
	AGM15752.1|hypothetical protein	'106: KLLTKF'; '302: RSWTTP'; '318: KALTNP';
	AGM15751.1|hypothetical protein	'34: RVMSPE';
	AGM15747.1|hypothetical protein	'66: HAKTRT';
Rx{P}[ST]{P}P	1
	AGM15752.1|hypothetical protein	'302: RSWTTP';
Rxx{P}[ST][IVLM]x	5
	AGM15760.1|PGV PGCG_00042-like protein	'347: RVRLTVK';
	AGM15759.1|hypothetical protein	'95: RNTSSVF';
	AGM15758.1|hypothetical protein	'69: RVSITVG'; '312: RINSSLL';
	AGM15754.1|hypothetical protein	'23: RYYSTLP';
	AGM15753.1|hypothetical protein	'236: RENLSLM';
Gx(1,2)GxxG	3
	AGM15760.1|PGV PGCG_00042-like protein	'185: GNIGFNG'; '355: GHEGNVG';
	AGM15758.1|hypothetical protein	'275: GYNGDYG';
	AGM15752.1|hypothetical protein	'488: GVSGVAG'; '618: GIGALG';
GxxxG	9
	AGM15762.1|hypothetical protein	'49: GTNTG'; '115: GIAKG'; '188: GNLLG';
	AGM15760.1|PGV PGCG_00042-like protein	'21: GSDIG'; '52: GQITG'; '225: GKDIG'; '457: GLEGG'; '602: GNIFG'; '724: GITNG'; '754: GNFNG';
	AGM15759.1|hypothetical protein	'22: GVAVG'; '41: GVDLG';
	AGM15758.1|hypothetical protein	'174: GSLAG'; '187: GSTNG'; '210: GLYDG';
	AGM15756.1|hypothetical protein	'135: GKSDG';
	AGM15753.1|hypothetical protein	'151: GFLDG'; '230: GLSRG';
	AGM15752.1|hypothetical protein	'264: GHSQG'; '487: GGVSG'; '597: GAAAG'; '616: GAGIG'; '623: GGWIG';
	AGM15750.1|DNA primase	'78: GRRFG'; '447: GFGTG'; '480: GNFNG';
	AGM15749.1|hypothetical protein	'222: GHKDG';
CxxxC	1
	AGM15757.1|hypothetical protein	'60: CLCPC';
CxxC	1
	AGM15753.1|hypothetical protein	'314: CGKC';
PPxY	0
HxxxW	0
GKYLQRRLQ	0
P[TS]AP	0
YxxL	9
	AGM15762.1|hypothetical protein	'56: YQRL'; '62: YVIL'; '88: YNRL';
	AGM15760.1|PGV PGCG_00042-like protein	'208: YALL'; '806: YNDL';
	AGM15758.1|hypothetical protein	'86: YNVL';
	AGM15756.1|hypothetical protein	'177: YSLL';
	AGM15755.1|hypothetical protein	'38: YDDL';
	AGM15754.1|hypothetical protein	'25: YSTL';
	AGM15753.1|hypothetical protein	'150: YGFL'; '281: YGSL';
	AGM15750.1|DNA primase	'231: YEYL'; '588: YEFL';
	AGM15749.1|hypothetical protein	'13: YKVL'; '173: YLWL'; '196: YSTL';
LYPxL	0
RxxK	12
	AGM15762.1|hypothetical protein	'155: RVAK';
	AGM15759.1|hypothetical protein	'78: RAPK'; '121: RPNK';
	AGM15757.1|hypothetical protein	'105: RRDK'; '144: RQRK'; '173: REEK'; '187: RAKK';
	AGM15755.1|hypothetical protein	'45: RREK'; '87: RLEK';
	AGM15754.1|hypothetical protein	'7: RTAK';
	AGM15753.1|hypothetical protein	'60: RKNK'; '248: RQPK'; '318: RKKK';
	AGM15752.1|hypothetical protein	'237: RTRK';
	AGM15751.1|hypothetical protein	'150: RRSK';
	AGM15750.1|DNA primase	'36: RDYK'; '80: RFGK'; '127: RNLK'; '186: RIQK';
	AGM15749.1|hypothetical protein	'3: RITK'; '161: RTKK';
	AGM15748.1|Mavirus MV06-like protein	'41: RLSK'; '102: RVNK';
	AGM15747.1|hypothetical protein	'25: RKNK'; '65: RHAK'; '70: RTIK';
LGxGxxIxW	0
PPLP	0
SLxYLA	0
T[QDE]x5ADx2[IL]	0
VxHxMY	0
Rx[LC]	8
	AGM15762.1|hypothetical protein	'28: RAL'; '124: RVL';
	AGM15760.1|PGV PGCG_00042-like protein	'36: RNL'; '456: RGL'; '733: RRL';
	AGM15758.1|hypothetical protein	'260: RDL'; '411: RNL';
	AGM15757.1|hypothetical protein	'41: RAC'; '169: RNL';
	AGM15755.1|hypothetical protein	'96: RDL';
	AGM15754.1|hypothetical protein	'42: REL';
	AGM15753.1|hypothetical protein	'197: RHL';
	AGM15750.1|DNA primase	'94: RGL'; '127: RNL'; '195: RDL'; '370: RNC'; '535: RFL';
RxL!	6
	AGM15762.1|hypothetical protein	'28: RALY';
	AGM15760.1|PGV PGCG_00042-like protein	'733: RRLA';
	AGM15758.1|hypothetical protein	'411: RNLM';
	AGM15755.1|hypothetical protein	'96: RDLV';
	AGM15754.1|hypothetical protein	'42: RELM';
	AGM15750.1|DNA primase	'94: RGLL';
RxLX!	5
	AGM15762.1|hypothetical protein	'28: RALYV'; '124: RVLSV';
	AGM15760.1|PGV PGCG_00042-like protein	'456: RGLEG'; '733: RRLAP';
	AGM15758.1|hypothetical protein	'411: RNLMI';
	AGM15754.1|hypothetical protein	'42: RELMI';
	AGM15750.1|DNA primase	'94: RGLLC'; '195: RDLQY'; '535: RFLTF';
CETTG	0
PHQ	0
LPxTG	0
ExxxLV	3
	AGM15762.1|hypothetical protein	'87: EYNRLV';
	AGM15756.1|hypothetical protein	'96: EDFGLV';
	AGM15752.1|hypothetical protein	'533: EGTELV';
[VI]x[VI][VI]	5
	AGM15758.1|hypothetical protein	'415: IEVV';
	AGM15756.1|hypothetical protein	'330: VDIV';
	AGM15753.1|hypothetical protein	'68: VYII';
	AGM15751.1|hypothetical protein	'130: VVII';
	AGM15749.1|hypothetical protein	'76: IAVV'; '253: VKIV';
!!xSxS[DE][DE][DE]	0
!Kx[DE]	11
	AGM15762.1|hypothetical protein	'106: LKQD';
	AGM15761.1|hypothetical protein	'44: LKGD';
	AGM15760.1|PGV PGCG_00042-like protein	'596: AKLD'; '764: FKRE'; '936: LKTD';
	AGM15756.1|hypothetical protein	'135: GKSD'; '328: LKVD';
	AGM15754.1|hypothetical protein	'47: LKSE'; '74: FKTE';
	AGM15753.1|hypothetical protein	'14: PKQD'; '160: WKYD'; '256: LKEE';
	AGM15752.1|hypothetical protein	'207: LKDD';
	AGM15751.1|hypothetical protein	'22: IKKE';
	AGM15750.1|DNA primase	'44: AKEE'; '204: IKTE'; '304: AKEE'; '397: PKNE'; '504: GKND'; '508: MKKD';
	AGM15749.1|hypothetical protein	'199: LKHE'; '260: FKDD';
	AGM15748.1|Mavirus MV06-like protein	'72: YKIE'; '173: YKKE'; '196: LKQD'; '202: FKED';
GK[DE]x[ST]NPLxxxxLxK	0
RRRRx(5)Rx(4)RK	0
Rx[RK]RGLF	0
RxRRGLF	0
RxxRGLF	0
WxxxWx(9)W	0
KGD	3
	AGM15761.1|hypothetical protein	'45: KGD';
	AGM15760.1|PGV PGCG_00042-like protein	'633: KGD';
	AGM15750.1|DNA primase	'550: KGD';
KGE	0
[DE]xxxL[LI]	7
	AGM15760.1|PGV PGCG_00042-like protein	'206: DGYALL'; '793: EQGQLI'; '839: ETFSLI';
	AGM15757.1|hypothetical protein	'95: EQQRLI';
	AGM15756.1|hypothetical protein	'175: DAYSLL';
	AGM15752.1|hypothetical protein	'11: ENPDLI'; '363: ETTPLL'; '536: ELVPLL';
	AGM15751.1|hypothetical protein	'184: DRQMLL';
	AGM15750.1|DNA primase	'92: EIRGLL'; '257: DNKELL';
	AGM15749.1|hypothetical protein	'12: EYKVLL';
[AG]xxxxGK[ST]	1
	AGM15753.1|hypothetical protein	'39: ATRYSGKS';
!!!!DxDxR	0
!!!!D	8
	AGM15760.1|PGV PGCG_00042-like protein	'259: GAMLD'; '489: IGLAD'; '625: AVVGD'; '737: PVVYD'; '999: AGAVD';
	AGM15759.1|hypothetical protein	'111: LVPID';
	AGM15758.1|hypothetical protein	'95: CLMAD';
	AGM15756.1|hypothetical protein	'179: LLGGD';
	AGM15753.1|hypothetical protein	'80: AYFGD'; '150: YGFLD'; '171: LLILD'; '305: IIFPD';
	AGM15750.1|DNA primase	'26: AFGID'; '484: GGFVD';
	AGM15749.1|hypothetical protein	'282: LAFYD';
	AGM15748.1|Mavirus MV06-like protein	'21: IIAPD';
!!!DxxP	0

## Sheet: Sputnik
Motif	Number of proteins and protein ID	The motif and position on the proteins
Cx(13,20)Cx(5,6)Cx(9,19)Cx(10,14)Cx(4,14)C	0
KLGxGLxF[DN]	0
KxGGLxF[DN]	0
KRAR	0
KxGFFKR	0
SVSVGMKPSPRP	0
L[FL][VI]F[VIL]LE[LF]LLxF	0
LxCxE	1
	ACF16987.1|V3	'104: LGCIE';
!PxV	6
	ACF17005.1|V21	'306: LPIV';
	ACF17003.1|V19	'140: VPLV';
	ACF17002.1|V18	'117: APTV';
	ACF16997.1|V13	'629: FPYV';
	ACF16994.1|V10	'14: APQV';
	ACF16991.1|V7	'117: IPEV';
DGE	1
	ACF17004.1|V20	'215: DGE';
DLxxL	0
IDA	0
LDI	3
	ACF16997.1|V13	'112: LDI';
	ACF16994.1|V10	'28: LDI';
	ACF16993.1|V9	'146: LDI';
LDV	0
RGD	1
	ACF17000.1|V16	'128: RGD';
RGDLxxL	0
SDI	1
	ACF17004.1|V20	'245: SDI';
YGL	0
RxLR	0
[LI]xCx[DE]	2
	ACF17004.1|V20	'416: IVCLE';
	ACF16987.1|V3	'104: LGCIE';
Cx5CxnHx6C	0
W[ST]xCxVTCG	0
L!x![DE]	9
	ACF17005.1|V21	'235: LINPD';
	ACF17004.1|V20	'213: LWDGE';
	ACF17000.1|V16	'26: LMVAD';
	ACF16998.1|V14	'71: LVDIE';
	ACF16997.1|V13	'34: LLSAE'; '344: LWVFD'; '681: LPEFD';
	ACF16994.1|V10	'166: LGHYE'; '184: LLNVE';
	ACF16993.1|V9	'33: LIKYE';
	ACF16987.1|V3	'40: LVVPE'; '104: LGCIE'; '128: LCLFD';
	ACF16986.1|V2	'24: LLRYE';
L[LI][DEN][LF][DE]	0
PWxxW	0
[GE][KR]Q[GE]RL	0
[RK]RQ[RK]RF	0
[LM]VxSxVxA	0
KKKRGLF	0
[QE][ST]RGLF	0
RSS[RG]LF	0
KSS[RG]LF	0
[KR]xTQT	0
G[IV]QVD	0
DSGxxS	0
[ENT][HNPS][ILV]Y[ADEG]	0
EDLY	0
EHIYD	0
EHLYA	0
ENIYE	0
EPIYA	0
EPIYG	0
EPIYG	0
EPLYA	0
EPLYA	0
EPVYA	0
ESIYE	0
NPLYE	0
TPLYA	0
RxLx[EQD]	0
N{P}[ST]{P}	14
	ACF17005.1|V21	'96: NKSK'; '131: NLTD'; '171: NYTL'; '312: NISL'; '365: NITA';
	ACF17004.1|V20	'111: NATI'; '192: NTTT'; '224: NLTS'; '254: NSTI'; '261: NISF'; '307: NASS'; '358: NLTW'; '386: NKTW'; '474: NTSA';
	ACF17002.1|V18	'81: NNTI'; '92: NGTY';
	ACF17001.1|V17	'36: NKTT';
	ACF16999.1|V15	'18: NITS'; '75: NNTQ';
	ACF16998.1|V14	'39: NVTN'; '85: NNTL';
	ACF16997.1|V13	'276: NISD'; '434: NTST'; '532: NISY'; '600: NFTI';
	ACF16995.1|V11	'93: NTSI';
	ACF16994.1|V10	'74: NCSR';
	ACF16992.1|V8	'16: NKSN'; '93: NLTI'; '137: NGTR';
	ACF16991.1|V7	'55: NGTG'; '137: NYSS'; '225: NASG';
	ACF16990.1|V6	'227: NATI'; '264: NSTG';
	ACF16989.1|V5	'3: NITY';
	ACF16988.1|V4	'111: NRST';
AxxxAxxxAxxxW	0
VxxxIxxLxxxL	0
bbbxxb	0
bbxb	0
KKTK	1
	ACF16998.1|V14	'96: KKTK';
GPG[RQ]	0
KRIHIGPGRAFYTT	0
[GD]DIWK	0
LxxLL	8
	ACF17000.1|V16	'22: LYELL';
	ACF16997.1|V13	'31: LKRLL'; '421: LGYLL';
	ACF16996.1|V12	'59: LNNLL';
	ACF16994.1|V10	'162: LDFLL';
	ACF16993.1|V9	'105: LSLLL'; '139: LRLLL';
	ACF16992.1|V8	'146: LITLL';
	ACF16989.1|V5	'32: LYSLL';
	ACF16986.1|V2	'21: LKKLL';
Cx2Cx6Wx3Dx5Hx6C	0
xYxDx	9
	ACF17005.1|V21	'7: DYFDH'; '14: IYVDP'; '251: DYLDD';
	ACF17004.1|V20	'156: SYRDA';
	ACF17003.1|V19	'21: AYYDR'; '72: YYQDP';
	ACF17002.1|V18	'16: VYYDI';
	ACF16998.1|V14	'90: SYEDE';
	ACF16997.1|V13	'316: DYVDS';
	ACF16994.1|V10	'3: KYTDD'; '26: DYLDI'; '123: RYRDM';
	ACF16993.1|V9	'81: GYPDN'; '153: KYVDD';
	ACF16992.1|V8	'157: IYKDN';
PxxP	8
	ACF17004.1|V20	'281: PIPP';
	ACF17003.1|V19	'80: PSYP';
	ACF17002.1|V18	'23: PFKP'; '110: PNIP'; '115: PNAP';
	ACF16992.1|V8	'25: PSNP';
	ACF16991.1|V7	'25: PSNP'; '59: PSGP';
	ACF16990.1|V6	'25: PSNP';
	ACF16989.1|V5	'107: PPKP';
	ACF16986.1|V2	'44: PGVP';
YxYxx!	6
	ACF17005.1|V21	'13: YIYVDP';
	ACF17004.1|V20	'288: YPYFKL';
	ACF17002.1|V18	'134: YDYSTF';
	ACF17001.1|V17	'41: YNYRKL';
	ACF16993.1|V9	'102: YPYLSL';
	ACF16987.1|V3	'78: YHYKKL';
NYx[EK]C[LI][KIR][NT]APYID	0
[RKY]xxPxxP	0
PxxPx[KR]	1
	ACF16989.1|V5	'107: PPKPKK';
xx[PV]xxP	14
	ACF17005.1|V21	'387: QFVIKP'; '433: EDVQNP';
	ACF17004.1|V20	'11: VAVQEP'; '205: EQVFLP'; '279: NIPIPP';
	ACF17003.1|V19	'78: TAPSYP';
	ACF17002.1|V18	'21: LIPFKP'; '43: PIVHNP'; '108: TSPNIP'; '118: PTVTSP';
	ACF17000.1|V16	'75: MNVFAP';
	ACF16999.1|V15	'86: GFVEFP';
	ACF16993.1|V9	'26: EIVLYP'; '40: DDVLGP';
	ACF16992.1|V8	'23: NTPSNP'; '121: RPVNNP';
	ACF16991.1|V7	'23: NTPSNP'; '57: TGPSGP';
	ACF16990.1|V6	'23: NLPSNP';
	ACF16989.1|V5	'105: EEPPKP';
	ACF16988.1|V4	'61: DNVEKP';
	ACF16987.1|V3	'46: KFVPYP';
	ACF16986.1|V2	'2: RGVKIP'; '42: DDPGVP';
[ILV]QxxxRGxxx[RK]	0
Ax(3)IQx(2)FRx(4)KK	0
LRGG	0
Yxx[LI]x(6-8)Yxx[LI]	0
[SIVL]xYxx[IVL]	12
	ACF17005.1|V21	'315: LLYQIV'; '422: LKYGAI';
	ACF17004.1|V20	'202: VLYEQV'; '336: VIYQNL'; '498: VSYNEL';
	ACF17002.1|V18	'16: VYYDIL';
	ACF17001.1|V17	'10: LKYQQV';
	ACF17000.1|V16	'17: VPYDEL';
	ACF16998.1|V14	'59: SNYIKL';
	ACF16997.1|V13	'50: LYYRKI';
	ACF16996.1|V12	'29: IRYYGI';
	ACF16994.1|V10	'25: IDYLDI'; '62: VIYIII'; '176: LRYAGI';
	ACF16993.1|V9	'28: VLYPNL'; '34: IKYETI'; '87: LKYIPL';
	ACF16992.1|V8	'83: VSYTKI';
	ACF16990.1|V6	'211: SIYSRI'; '238: IIYFTV'; '269: VQYGIL';
WxxF	3
	ACF17004.1|V20	'389: WSEF';
	ACF16994.1|V10	'148: WTKF';
	ACF16985.1|V1	'65: WVAF';
KRxxPxGPDPxH	0
KDEL	0
KRx(10,12)K[KR][KR]	0
KRx(10,12)K[KR]X[KR]	0
K[KR]RK	1
	ACF16985.1|V1	'43: KRRK';
KR[KR]R	0
[PR]xxKR{DE}[KR]	1
	ACF16997.1|V13	'363: RYLKRYK';
KRx[WFY]xxAF	0
[RP]xxKR[KR]{DE}	0
LGKR[KR][WFY]	0
KRxR	1
	ACF16989.1|V5	'55: KRLR';
RKRP	0
HxCx[ST]WxS	0
[RHK][STALV]x[ST]x[PESRDIFTQ]	8
	ACF17005.1|V21	'36: RLLSVT'; '155: RALSNE';
	ACF17004.1|V20	'387: KTWSEF';
	ACF17003.1|V19	'25: RTLTTP';
	ACF16997.1|V13	'33: RLLSAE'; '57: KTTSNP'; '415: KTQTSS'; '701: KVTSII';
	ACF16996.1|V12	'75: KLKSII'; '144: KSSTKT';
	ACF16992.1|V8	'17: KSNTLT'; '81: HAVSYT';
	ACF16991.1|V7	'17: KSQSLS';
	ACF16988.1|V4	'105: KTYTRS';
Rx{P}[ST]{P}P	1
	ACF17003.1|V19	'25: RTLTTP';
Rxx{P}[ST][IVLM]x	3
	ACF17004.1|V20	'182: RGSYTMN';
	ACF16997.1|V13	'45: RIQLSLY';
	ACF16993.1|V9	'68: REDNSIE';
Gx(1,2)GxxG	4
	ACF16992.1|V8	'169: GSGGSG';
	ACF16991.1|V7	'56: GTGPSG'; '64: GDKGDPG'; '73: GETGSQG'; '82: GDPGVKG';
	ACF16990.1|V6	'56: GGGGGG'; '64: GEKGDKG'; '73: GSNGLKG'; '82: GSNGLKG'; '91: GSGDKG'; '99: GDSGTDG'; '108: GQAGTDG'; '117: GQAGTDG'; '126: GDSGTDG'; '135: GQTGNDG'; '144: GQAGNDG'; '153: GDKGEPG'; '162: GLKGQTG'; '171: GIKGDPG';
	ACF16985.1|V1	'52: GGIGTKG';
GxxxG	9
	ACF17004.1|V20	'216: GEQAG'; '366: GILSG'; '411: GLEGG'; '422: GKDVG'; '523: GNVAG'; '571: GKKKG'; '576: GVLIG';
	ACF16997.1|V13	'522: GDYIG';
	ACF16996.1|V12	'14: GKERG';
	ACF16994.1|V10	'20: GFDRG';
	ACF16991.1|V7	'88: GTTGG'; '159: GTSVG';
	ACF16990.1|V6	'56: GGGGG'; '263: GNSTG';
	ACF16988.1|V4	'82: GRTYG';
	ACF16987.1|V3	'20: GKFKG';
	ACF16985.1|V1	'13: GGCCG'; '25: GFKLG'; '30: GVVAG'; '55: GTKGG';
CxxxC	2
	ACF16993.1|V9	'133: CGRWC';
	ACF16985.1|V1	'15: CCGGC';
CxxC	4
	ACF16999.1|V15	'58: CINC';
	ACF16998.1|V14	'28: CPIC';
	ACF16988.1|V4	'100: CEFC';
	ACF16985.1|V1	'16: CGGC'; '21: CPNC';
PPxY	0
HxxxW	0
GKYLQRRLQ	0
P[TS]AP	0
YxxL	16
	ACF17004.1|V20	'290: YFKL'; '338: YQNL'; '500: YNEL';
	ACF17003.1|V19	'93: YPTL';
	ACF17002.1|V18	'18: YDIL';
	ACF17001.1|V17	'43: YRKL';
	ACF17000.1|V16	'19: YDEL'; '23: YELL'; '61: YEEL';
	ACF16998.1|V14	'61: YIKL'; '78: YQKL'; '102: YRNL';
	ACF16997.1|V13	'644: YNKL';
	ACF16994.1|V10	'42: YKVL';
	ACF16993.1|V9	'30: YPNL'; '89: YIPL'; '102: YPYL';
	ACF16991.1|V7	'182: YNTL';
	ACF16990.1|V6	'271: YGIL';
	ACF16989.1|V5	'33: YSLL';
	ACF16988.1|V4	'56: YGHL';
	ACF16987.1|V3	'80: YKKL'; '207: YIGL';
	ACF16986.1|V2	'50: YEEL';
	ACF16985.1|V1	'93: YSAL';
LYPxL	1
	ACF16993.1|V9	'29: LYPNL';
RxxK	11
	ACF17005.1|V21	'19: RETK'; '57: RIQK'; '94: RINK'; '175: RERK';
	ACF17000.1|V16	'69: RSIK';
	ACF16998.1|V14	'103: RNLK';
	ACF16997.1|V13	'144: RREK'; '208: RIAK'; '363: RYLK'; '757: RSAK';
	ACF16996.1|V12	'68: RMVK'; '91: RNAK';
	ACF16994.1|V10	'112: RKTK';
	ACF16989.1|V5	'58: REFK'; '74: RELK';
	ACF16988.1|V4	'18: RMNK';
	ACF16987.1|V3	'122: RDIK';
	ACF16986.1|V2	'2: RGVK'; '14: RELK'; '75: RIDK';
	ACF16985.1|V1	'71: RYSK'; '114: RKTK';
LGxGxxIxW	0
PPLP	0
SLxYLA	0
T[QDE]x5ADx2[IL]	0
VxHxMY	0
Rx[LC]	10
	ACF17005.1|V21	'36: RLL'; '155: RAL'; '416: RFL';
	ACF17004.1|V20	'324: RKL'; '582: RQL';
	ACF17003.1|V19	'25: RTL'; '66: RFL'; '197: RIL';
	ACF17001.1|V17	'44: RKL';
	ACF16998.1|V14	'103: RNL';
	ACF16997.1|V13	'33: RLL'; '93: RSL'; '169: RLC'; '282: REC'; '363: RYL';
	ACF16994.1|V10	'160: RVL';
	ACF16993.1|V9	'131: RTC'; '135: RWC'; '140: RLL';
	ACF16989.1|V5	'74: REL';
	ACF16986.1|V2	'14: REL';
RxL!	5
	ACF17005.1|V21	'416: RFLP';
	ACF17004.1|V20	'324: RKLY';
	ACF17003.1|V19	'66: RFLG';
	ACF17001.1|V17	'44: RKLL';
	ACF16993.1|V9	'140: RLLL';
RxLX!	6
	ACF17005.1|V21	'36: RLLSV'; '416: RFLPY';
	ACF17004.1|V20	'324: RKLYL';
	ACF17003.1|V19	'197: RILTC';
	ACF16997.1|V13	'33: RLLSA';
	ACF16994.1|V10	'160: RVLDF';
	ACF16989.1|V5	'74: RELKI';
CETTG	0
PHQ	0
LPxTG	0
ExxxLV	0
[VI]x[VI][VI]	5
	ACF17003.1|V19	'127: VGII';
	ACF16999.1|V15	'29: ITII'; '38: IFII';
	ACF16997.1|V13	'17: IPVI';
	ACF16994.1|V10	'63: IYII';
	ACF16987.1|V3	'162: IYII';
!!xSxS[DE][DE][DE]	0
!Kx[DE]	12
	ACF17005.1|V21	'212: VKID'; '266: IKDE';
	ACF16999.1|V15	'61: CKVE'; '70: IKID';
	ACF16998.1|V14	'64: LKKD';
	ACF16997.1|V13	'198: FKEE'; '210: AKKE'; '307: LKFE'; '403: IKDE'; '457: PKYD'; '634: VKEE'; '647: LKDE';
	ACF16995.1|V11	'82: YKYE';
	ACF16994.1|V10	'103: AKSE';
	ACF16993.1|V9	'34: IKYE'; '66: FKRE';
	ACF16991.1|V7	'62: PKGD'; '80: IKGD';
	ACF16990.1|V6	'77: LKGE'; '86: LKGE'; '124: LKGD'; '151: IKGD'; '172: IKGD'; '178: AKGD';
	ACF16989.1|V5	'60: FKEE'; '79: YKQE';
	ACF16987.1|V3	'36: GKNE';
	ACF16985.1|V1	'89: AKKE';
GK[DE]x[ST]NPLxxxxLxK	0
RRRRx(5)Rx(4)RK	0
Rx[RK]RGLF	0
RxRRGLF	0
RxxRGLF	0
WxxxWx(9)W	0
KGD	2
	ACF16991.1|V7	'63: KGD'; '66: KGD'; '81: KGD';
	ACF16990.1|V6	'66: KGD'; '95: KGD'; '98: KGD'; '125: KGD'; '152: KGD'; '173: KGD'; '179: KGD';
KGE	2
	ACF16991.1|V7	'72: KGE';
	ACF16990.1|V6	'63: KGE'; '69: KGE'; '78: KGE'; '87: KGE'; '155: KGE';
[DE]xxxL[LI]	4
	ACF17005.1|V21	'33: ENIRLL'; '301: DVNTLL';
	ACF17003.1|V19	'12: EKISLI';
	ACF17000.1|V16	'21: ELYELL';
	ACF16986.1|V2	'20: ELKKLL';
[AG]xxxxGK[ST]	2
	ACF16997.1|V13	'504: GKSNAGKS';
	ACF16987.1|V3	'63: GQSGSGKS';
!!!!DxDxR	0
!!!!D	12
	ACF17005.1|V21	'13: YIYVD'; '161: VLGGD';
	ACF17004.1|V20	'211: PFLWD'; '463: VAVYD'; '506: IYGGD';
	ACF17003.1|V19	'20: AAYYD'; '134: GILAD'; '172: IYMVD';
	ACF17002.1|V18	'131: YYIYD'; '157: PVGAD';
	ACF17000.1|V16	'16: VVPYD'; '26: LMVAD';
	ACF16997.1|V13	'135: CPFLD'; '344: LWVFD'; '473: GALFD'; '519: YCFGD';
	ACF16994.1|V10	'128: VFPVD';
	ACF16993.1|V9	'80: GGYPD';
	ACF16992.1|V8	'132: IFVLD';
	ACF16988.1|V4	'1: MLGGD';
	ACF16987.1|V3	'128: LCLFD';
	ACF16986.1|V2	'105: GVIID';
!!!DxxP	1
	ACF17003.1|V19	'135: ILADFVP';

## Sheet: Sputnik 2 & 3
Motif	Number of proteins and protein ID	The motif and position on the proteins
Cx(13,20)Cx(5,6)Cx(9,19)Cx(10,14)Cx(4,14)C	0
KLGxGLxF[DN]	0
KxGGLxF[DN]	0
KRAR	0
KxGFFKR	0
SVSVGMKPSPRP	0
L[FL][VI]F[VIL]LE[LF]LLxF	0
LxCxE	1
	DNA packaging protein|gene=Sputnik2_L3	'104: LGCIE';
!PxV	1
	DNA replication protein|gene=Sputnik2_R13	'629: FPYV';
DGE	1
	capsid protein|gene=Sputnik2_R20	'215: DGE';
DLxxL	0
IDA	0
LDI	1
	DNA replication protein|gene=Sputnik2_R13	'112: LDI';
LDV	0
RGD	0
RGDLxxL	0
SDI	1
	capsid protein|gene=Sputnik2_R20	'245: SDI';
YGL	0
RxLR	0
[LI]xCx[DE]	2
	capsid protein|gene=Sputnik2_R20	'416: IVCLE';
	DNA packaging protein|gene=Sputnik2_L3	'104: LGCIE';
Cx5CxnHx6C	0
W[ST]xCxVTCG	0
L!x![DE]	3
	capsid protein|gene=Sputnik2_R20	'213: LWDGE';
	DNA replication protein|gene=Sputnik2_R13	'34: LLSAE'; '344: LWVFD'; '681: LPEFD';
	DNA packaging protein|gene=Sputnik2_L3	'40: LVVPE'; '104: LGCIE'; '128: LCLFD';
L[LI][DEN][LF][DE]	0
PWxxW	0
[GE][KR]Q[GE]RL	0
[RK]RQ[RK]RF	0
[LM]VxSxVxA	0
KKKRGLF	0
[QE][ST]RGLF	0
RSS[RG]LF	0
KSS[RG]LF	0
[KR]xTQT	0
G[IV]QVD	0
DSGxxS	0
[ENT][HNPS][ILV]Y[ADEG]	0
EDLY	0
EHIYD	0
EHLYA	0
ENIYE	0
EPIYA	0
EPIYG	0
EPIYG	0
EPLYA	0
EPLYA	0
EPVYA	0
ESIYE	0
NPLYE	0
TPLYA	0
RxLx[EQD]	0
N{P}[ST]{P}	6
	capsid protein|gene=Sputnik2_R20	'111: NATI'; '192: NTTT'; '224: NLTS'; '254: NSTI'; '261: NISF'; '307: NASS'; '358: NLTW'; '386: NKTW'; '474: NTSA';
	minor virion protein|gene=Sputnik2_R18	'16: NKSN'; '93: NLTI'; '137: NGTR';
	putative IS3 family transposase A protein|gene=Sputnik2_L17	'36: NKTT'; '124: NQSF';
	membrane protein|gene=Sputnik2_L15	'18: NITS'; '75: NNTQ';
	DNA replication protein|gene=Sputnik2_R13	'276: NISD'; '434: NTST'; '532: NISY'; '600: NFTI';
	minor virion protein|gene=Sputnik2_R8	'16: NKSN'; '93: NLTI'; '137: NGTR';
AxxxAxxxAxxxW	0
VxxxIxxLxxxL	0
bbbxxb	0
bbxb	0
KKTK	0
GPG[RQ]	0
KRIHIGPGRAFYTT	0
[GD]DIWK	0
LxxLL	3
	minor virion protein|gene=Sputnik2_R18	'146: LITLL';
	DNA replication protein|gene=Sputnik2_R13	'31: LKRLL'; '421: LGYLL';
	minor virion protein|gene=Sputnik2_R8	'146: LITLL';
Cx2Cx6Wx3Dx5Hx6C	0
xYxDx	5
	capsid protein|gene=Sputnik2_R20	'156: SYRDA';
	minor virion protein|gene=Sputnik2_R18	'157: IYKDN';
	putative IS3 family transposase A protein|gene=Sputnik2_L17	'102: VYDDL';
	DNA replication protein|gene=Sputnik2_R13	'316: DYVDS';
	minor virion protein|gene=Sputnik2_R8	'157: IYKDN';
PxxP	3
	capsid protein|gene=Sputnik2_R20	'281: PIPP';
	minor virion protein|gene=Sputnik2_R18	'25: PSNP';
	minor virion protein|gene=Sputnik2_R8	'25: PSNP';
YxYxx!	3
	capsid protein|gene=Sputnik2_R20	'288: YPYFKL';
	putative IS3 family transposase A protein|gene=Sputnik2_L17	'41: YNYRKL';
	DNA packaging protein|gene=Sputnik2_L3	'78: YHYKKL';
NYx[EK]C[LI][KIR][NT]APYID	0
[RKY]xxPxxP	0
PxxPx[KR]	0
xx[PV]xxP	5
	capsid protein|gene=Sputnik2_R20	'11: VAVQEP'; '205: EQVFLP'; '279: NIPIPP';
	minor virion protein|gene=Sputnik2_R18	'23: NTPSNP'; '121: RPVNNP';
	membrane protein|gene=Sputnik2_L15	'86: GFVEFP';
	minor virion protein|gene=Sputnik2_R8	'23: NTPSNP'; '121: RPVNNP';
	DNA packaging protein|gene=Sputnik2_L3	'46: KFVPYP';
[ILV]QxxxRGxxx[RK]	0
Ax(3)IQx(2)FRx(4)KK	0
LRGG	0
Yxx[LI]x(6-8)Yxx[LI]	0
[SIVL]xYxx[IVL]	5
	capsid protein|gene=Sputnik2_R20	'202: VLYEQV'; '336: VIYQNL'; '498: VSYNEL';
	minor virion protein|gene=Sputnik2_R18	'83: VSYTKI';
	putative IS3 family transposase A protein|gene=Sputnik2_L17	'10: LKYQQV';
	DNA replication protein|gene=Sputnik2_R13	'50: LYYRKI';
	minor virion protein|gene=Sputnik2_R8	'83: VSYTKI';
WxxF	14
	hypothetical protein|gene=Sputnik2_R21	'65: WVAF';
	capsid protein|gene=Sputnik2_R20	'389: WSEF';
	hypothetical protein|gene=Sputnik2_L16	'65: WVAF';
	hypothetical protein|gene=Sputnik2_R14	'65: WVAF';
	hypothetical protein|gene=Sputnik2_R12	'65: WVAF';
	hypothetical protein|gene=Sputnik2_R11	'65: WVAF';
	hypothetical protein|gene=Sputnik2_L10	'65: WVAF';
	hypothetical protein|gene=Sputnik2_R9	'65: WVAF';
	hypothetical protein|gene=Sputnik2_R7	'65: WVAF';
	hypothetical protein|gene=Sputnik2_R6	'65: WVAF';
	hypothetical protein|gene=Sputnik2_R5	'65: WVAF';
	hypothetical protein|gene=Sputnik2_R4	'65: WVAF';
	hypothetical protein|gene=Sputnik2_R2	'65: WVAF';
	hypothetical protein|gene=Sputnik2_R1	'65: WVAF';
KRxxPxGPDPxH	0
KDEL	0
KRx(10,12)K[KR][KR]	1
	putative IS3 family transposase A protein|gene=Sputnik2_L17	'168: KRNNQLNLIDKYRKKR';
KRx(10,12)K[KR]X[KR]	0
K[KR]RK	13
	hypothetical protein|gene=Sputnik2_R21	'43: KRRK';
	hypothetical protein|gene=Sputnik2_L16	'43: KRRK';
	hypothetical protein|gene=Sputnik2_R14	'43: KRRK';
	hypothetical protein|gene=Sputnik2_R12	'43: KRRK';
	hypothetical protein|gene=Sputnik2_R11	'43: KRRK';
	hypothetical protein|gene=Sputnik2_L10	'43: KRRK';
	hypothetical protein|gene=Sputnik2_R9	'43: KRRK';
	hypothetical protein|gene=Sputnik2_R7	'43: KRRK';
	hypothetical protein|gene=Sputnik2_R6	'43: KRRK';
	hypothetical protein|gene=Sputnik2_R5	'43: KRRK';
	hypothetical protein|gene=Sputnik2_R4	'43: KRRK';
	hypothetical protein|gene=Sputnik2_R2	'43: KRRK';
	hypothetical protein|gene=Sputnik2_R1	'43: KRRK';
KR[KR]R	0
[PR]xxKR{DE}[KR]	1
	DNA replication protein|gene=Sputnik2_R13	'363: RYLKRYK';
KRx[WFY]xxAF	0
[RP]xxKR[KR]{DE}	0
LGKR[KR][WFY]	0
KRxR	0
RKRP	0
HxCx[ST]WxS	0
[RHK][STALV]x[ST]x[PESRDIFTQ]	4
	capsid protein|gene=Sputnik2_R20	'387: KTWSEF';
	minor virion protein|gene=Sputnik2_R18	'17: KSNTLT'; '81: HAVSYT';
	DNA replication protein|gene=Sputnik2_R13	'33: RLLSAE'; '57: KTTSNP'; '415: KTQTSS'; '701: KVTSII';
	minor virion protein|gene=Sputnik2_R8	'17: KSNTLT'; '81: HAVSYT';
Rx{P}[ST]{P}P	0
Rxx{P}[ST][IVLM]x	2
	capsid protein|gene=Sputnik2_R20	'182: RGSYTMN';
	DNA replication protein|gene=Sputnik2_R13	'45: RIQLSLY';
Gx(1,2)GxxG	15
	hypothetical protein|gene=Sputnik2_R21	'52: GGIGTKG';
	minor virion protein|gene=Sputnik2_R18	'169: GSGGSG';
	hypothetical protein|gene=Sputnik2_L16	'52: GGIGTKG';
	hypothetical protein|gene=Sputnik2_R14	'52: GGIGTKG';
	hypothetical protein|gene=Sputnik2_R12	'52: GGIGTKG';
	hypothetical protein|gene=Sputnik2_R11	'52: GGIGTKG';
	hypothetical protein|gene=Sputnik2_L10	'52: GGIGTKG';
	hypothetical protein|gene=Sputnik2_R9	'52: GGIGTKG';
	minor virion protein|gene=Sputnik2_R8	'169: GSGGSG';
	hypothetical protein|gene=Sputnik2_R7	'52: GGIGTKG';
	hypothetical protein|gene=Sputnik2_R6	'52: GGIGTKG';
	hypothetical protein|gene=Sputnik2_R5	'52: GGIGTKG';
	hypothetical protein|gene=Sputnik2_R4	'52: GGIGTKG';
	hypothetical protein|gene=Sputnik2_R2	'52: GGIGTKG';
	hypothetical protein|gene=Sputnik2_R1	'52: GGIGTKG';
GxxxG	16
	hypothetical protein|gene=Sputnik2_R21	'13: GGCCG'; '25: GFKLG'; '30: GVVAG'; '55: GTKGG';
	capsid protein|gene=Sputnik2_R20	'216: GEQAG'; '366: GILSG'; '411: GLEGG'; '422: GKDVG'; '523: GNVAG'; '571: GKKKG'; '576: GVLIG';
	hypothetical protein|gene=Sputnik2_L16	'13: GGCCG'; '25: GFKLG'; '30: GVVAG'; '55: GTKGG';
	hypothetical protein|gene=Sputnik2_R14	'13: GGCCG'; '25: GFKLG'; '30: GVVAG'; '55: GTKGG';
	DNA replication protein|gene=Sputnik2_R13	'522: GDYIG';
	hypothetical protein|gene=Sputnik2_R12	'13: GGCCG'; '25: GFKLG'; '30: GVVAG'; '55: GTKGG';
	hypothetical protein|gene=Sputnik2_R11	'13: GGCCG'; '25: GFKLG'; '30: GVVAG'; '55: GTKGG';
	hypothetical protein|gene=Sputnik2_L10	'13: GGCCG'; '25: GFKLG'; '30: GVVAG'; '55: GTKGG';
	hypothetical protein|gene=Sputnik2_R9	'13: GGCCG'; '25: GFKLG'; '30: GVVAG'; '55: GTKGG';
	hypothetical protein|gene=Sputnik2_R7	'13: GGCCG'; '25: GFKLG'; '30: GVVAG'; '55: GTKGG';
	hypothetical protein|gene=Sputnik2_R6	'13: GGCCG'; '25: GFKLG'; '30: GVVAG'; '55: GTKGG';
	hypothetical protein|gene=Sputnik2_R5	'13: GGCCG'; '25: GFKLG'; '30: GVVAG'; '55: GTKGG';
	hypothetical protein|gene=Sputnik2_R4	'13: GGCCG'; '25: GFKLG'; '30: GVVAG'; '55: GTKGG';
	DNA packaging protein|gene=Sputnik2_L3	'20: GKFKG';
	hypothetical protein|gene=Sputnik2_R2	'13: GGCCG'; '25: GFKLG'; '30: GVVAG'; '55: GTKGG';
	hypothetical protein|gene=Sputnik2_R1	'13: GGCCG'; '25: GFKLG'; '30: GVVAG'; '55: GTKGG';
CxxxC	13
	hypothetical protein|gene=Sputnik2_R21	'15: CCGGC';
	hypothetical protein|gene=Sputnik2_L16	'15: CCGGC';
	hypothetical protein|gene=Sputnik2_R14	'15: CCGGC';
	hypothetical protein|gene=Sputnik2_R12	'15: CCGGC';
	hypothetical protein|gene=Sputnik2_R11	'15: CCGGC';
	hypothetical protein|gene=Sputnik2_L10	'15: CCGGC';
	hypothetical protein|gene=Sputnik2_R9	'15: CCGGC';
	hypothetical protein|gene=Sputnik2_R7	'15: CCGGC';
	hypothetical protein|gene=Sputnik2_R6	'15: CCGGC';
	hypothetical protein|gene=Sputnik2_R5	'15: CCGGC';
	hypothetical protein|gene=Sputnik2_R4	'15: CCGGC';
	hypothetical protein|gene=Sputnik2_R2	'15: CCGGC';
	hypothetical protein|gene=Sputnik2_R1	'15: CCGGC';
CxxC	14
	hypothetical protein|gene=Sputnik2_R21	'16: CGGC'; '21: CPNC';
	hypothetical protein|gene=Sputnik2_L16	'16: CGGC'; '21: CPNC';
	membrane protein|gene=Sputnik2_L15	'58: CINC';
	hypothetical protein|gene=Sputnik2_R14	'16: CGGC'; '21: CPNC';
	hypothetical protein|gene=Sputnik2_R12	'16: CGGC'; '21: CPNC';
	hypothetical protein|gene=Sputnik2_R11	'16: CGGC'; '21: CPNC';
	hypothetical protein|gene=Sputnik2_L10	'16: CGGC'; '21: CPNC';
	hypothetical protein|gene=Sputnik2_R9	'16: CGGC'; '21: CPNC';
	hypothetical protein|gene=Sputnik2_R7	'16: CGGC'; '21: CPNC';
	hypothetical protein|gene=Sputnik2_R6	'16: CGGC'; '21: CPNC';
	hypothetical protein|gene=Sputnik2_R5	'16: CGGC'; '21: CPNC';
	hypothetical protein|gene=Sputnik2_R4	'16: CGGC'; '21: CPNC';
	hypothetical protein|gene=Sputnik2_R2	'16: CGGC'; '21: CPNC';
	hypothetical protein|gene=Sputnik2_R1	'16: CGGC'; '21: CPNC';
PPxY	0
HxxxW	0
GKYLQRRLQ	0
P[TS]AP	0
YxxL	17
	hypothetical protein|gene=Sputnik2_R21	'93: YSAL';
	capsid protein|gene=Sputnik2_R20	'290: YFKL'; '338: YQNL'; '500: YNEL';
	putative IS3 family transposase A protein|gene=Sputnik2_L17	'43: YRKL'; '103: YDDL';
	hypothetical protein|gene=Sputnik2_L16	'93: YSAL';
	hypothetical protein|gene=Sputnik2_R14	'93: YSAL';
	DNA replication protein|gene=Sputnik2_R13	'644: YNKL';
	hypothetical protein|gene=Sputnik2_R12	'93: YSAL';
	hypothetical protein|gene=Sputnik2_R11	'93: YSAL';
	hypothetical protein|gene=Sputnik2_L10	'93: YSAL';
	hypothetical protein|gene=Sputnik2_R9	'93: YSAL';
	hypothetical protein|gene=Sputnik2_R7	'93: YSAL';
	hypothetical protein|gene=Sputnik2_R6	'93: YSAL';
	hypothetical protein|gene=Sputnik2_R5	'93: YSAL';
	hypothetical protein|gene=Sputnik2_R4	'93: YSAL';
	DNA packaging protein|gene=Sputnik2_L3	'80: YKKL'; '207: YIGL';
	hypothetical protein|gene=Sputnik2_R2	'93: YSAL';
	hypothetical protein|gene=Sputnik2_R1	'93: YSAL';
LYPxL	0
RxxK	15
	hypothetical protein|gene=Sputnik2_R21	'71: RYSK'; '114: RKTK';
	hypothetical protein|gene=Sputnik2_L16	'71: RYSK'; '114: RKTK';
	hypothetical protein|gene=Sputnik2_R14	'71: RYSK'; '114: RKTK';
	DNA replication protein|gene=Sputnik2_R13	'144: RREK'; '208: RIAK'; '363: RYLK'; '757: RSAK';
	hypothetical protein|gene=Sputnik2_R12	'71: RYSK'; '114: RKTK';
	hypothetical protein|gene=Sputnik2_R11	'71: RYSK'; '114: RKTK';
	hypothetical protein|gene=Sputnik2_L10	'71: RYSK'; '114: RKTK';
	hypothetical protein|gene=Sputnik2_R9	'71: RYSK'; '114: RKTK';
	hypothetical protein|gene=Sputnik2_R7	'71: RYSK'; '114: RKTK';
	hypothetical protein|gene=Sputnik2_R6	'71: RYSK'; '114: RKTK';
	hypothetical protein|gene=Sputnik2_R5	'71: RYSK'; '114: RKTK';
	hypothetical protein|gene=Sputnik2_R4	'71: RYSK'; '114: RKTK';
	DNA packaging protein|gene=Sputnik2_L3	'122: RDIK';
	hypothetical protein|gene=Sputnik2_R2	'71: RYSK'; '114: RKTK';
	hypothetical protein|gene=Sputnik2_R1	'71: RYSK'; '114: RKTK';
LGxGxxIxW	0
PPLP	0
SLxYLA	0
T[QDE]x5ADx2[IL]	0
VxHxMY	0
Rx[LC]	3
	capsid protein|gene=Sputnik2_R20	'324: RKL'; '582: RQL';
	putative IS3 family transposase A protein|gene=Sputnik2_L17	'44: RKL';
	DNA replication protein|gene=Sputnik2_R13	'33: RLL'; '93: RSL'; '169: RLC'; '282: REC'; '363: RYL';
RxL!	2
	capsid protein|gene=Sputnik2_R20	'324: RKLY';
	putative IS3 family transposase A protein|gene=Sputnik2_L17	'44: RKLL';
RxLX!	2
	capsid protein|gene=Sputnik2_R20	'324: RKLYL';
	DNA replication protein|gene=Sputnik2_R13	'33: RLLSA';
CETTG	0
PHQ	0
LPxTG	0
ExxxLV	0
[VI]x[VI][VI]	3
	membrane protein|gene=Sputnik2_L15	'29: ITII'; '38: IFII';
	DNA replication protein|gene=Sputnik2_R13	'17: IPVI';
	DNA packaging protein|gene=Sputnik2_L3	'162: IYII';
!!xSxS[DE][DE][DE]	0
!Kx[DE]	16
	hypothetical protein|gene=Sputnik2_R21	'89: AKKE';
	hypothetical protein|gene=Sputnik2_L16	'89: AKKE';
	membrane protein|gene=Sputnik2_L15	'61: CKVE'; '70: IKID';
	hypothetical protein|gene=Sputnik2_R14	'89: AKKE';
	DNA replication protein|gene=Sputnik2_R13	'198: FKEE'; '210: AKKE'; '307: LKFE'; '403: IKDE'; '457: PKYD'; '634: VKEE'; '647: LKDE';
	hypothetical protein|gene=Sputnik2_R12	'89: AKKE';
	hypothetical protein|gene=Sputnik2_R11	'89: AKKE';
	hypothetical protein|gene=Sputnik2_L10	'89: AKKE';
	hypothetical protein|gene=Sputnik2_R9	'89: AKKE';
	hypothetical protein|gene=Sputnik2_R7	'89: AKKE';
	hypothetical protein|gene=Sputnik2_R6	'89: AKKE';
	hypothetical protein|gene=Sputnik2_R5	'89: AKKE';
	hypothetical protein|gene=Sputnik2_R4	'89: AKKE';
	DNA packaging protein|gene=Sputnik2_L3	'36: GKNE';
	hypothetical protein|gene=Sputnik2_R2	'89: AKKE';
	hypothetical protein|gene=Sputnik2_R1	'89: AKKE';
GK[DE]x[ST]NPLxxxxLxK	0
RRRRx(5)Rx(4)RK	0
Rx[RK]RGLF	0
RxRRGLF	0
RxxRGLF	0
WxxxWx(9)W	0
KGD	0
KGE	0
[DE]xxxL[LI]	0
[AG]xxxxGK[ST]	2
	DNA replication protein|gene=Sputnik2_R13	'504: GKSNAGKS';
	DNA packaging protein|gene=Sputnik2_L3	'63: GQSGSGKS';
!!!!DxDxR	0
!!!!D	5
	capsid protein|gene=Sputnik2_R20	'211: PFLWD'; '463: VAVYD'; '506: IYGGD';
	minor virion protein|gene=Sputnik2_R18	'132: IFVLD';
	DNA replication protein|gene=Sputnik2_R13	'135: CPFLD'; '344: LWVFD'; '473: GALFD'; '519: YCFGD';
	minor virion protein|gene=Sputnik2_R8	'132: IFVLD';
	DNA packaging protein|gene=Sputnik2_L3	'128: LCLFD';
!!!DxxP	0

## Sheet: YSL5
Motif	Number of proteins and protein ID	The motif and position on the proteins
Cx(13,20)Cx(5,6)Cx(9,19)Cx(10,14)Cx(4,14)C	0
KLGxGLxF[DN]	0
KxGGLxF[DN]	0
KRAR	0
KxGFFKR	0
SVSVGMKPSPRP	0
L[FL][VI]F[VIL]LE[LF]LLxF	0
LxCxE	0
!PxV	9
	AIW01889.1|putative primase-helicase	'804: PPLV';
	AIW01879.1|putative major capsid protein	'494: IPQV';
	AIW01878.1|putative minor capsid protein	'82: IPQV'; '90: FPFV';
	AIW01877.1|putative cysteine protease	'19: LPNV';
	AIW01870.1|hypothetical protein	'20: FPEV'; '354: IPAV';
	AIW01869.1|hypothetical protein	'202: LPIV'; '206: APGV'; '790: IPNV';
	AIW01866.1|hypothetical protein	'568: APYV';
	AIW01863.1|hypothetical protein	'391: PPGV';
	AIW01859.1|putative packaging ATPase	'298: YPQV';
DGE	2
	AIW01872.1|hypothetical protein	'367: DGE';
	AIW01859.1|putative packaging ATPase	'23: DGE';
DLxxL	2
	AIW01864.1|hypothetical protein	'266: DLGRL'; '276: DLGTL';
	AIW01859.1|putative packaging ATPase	'51: DLKHL';
IDA	1
	AIW01867.1|hypothetical protein	'80: IDA';
LDI	1
	AIW01867.1|hypothetical protein	'99: LDI';
LDV	3
	AIW01879.1|putative major capsid protein	'312: LDV';
	AIW01870.1|hypothetical protein	'213: LDV';
	AIW01864.1|hypothetical protein	'55: LDV';
RGD	1
	AIW01865.1|hypothetical protein	'115: RGD';
RGDLxxL	0
SDI	0
YGL	0
RxLR	1
	AIW01881.1|hypothetical protein	'72: RTLR';
[LI]xCx[DE]	0
Cx5CxnHx6C	0
W[ST]xCxVTCG	0
L!x![DE]	15
	AIW01889.1|putative primase-helicase	'249: LLKGD'; '337: LAVWD';
	AIW01887.1|hypothetical protein	'7: LPFYE'; '41: LIDIE';
	AIW01885.1|hypothetical protein	'51: LWSWD';
	AIW01884.1|hypothetical protein	'3: LILFE';
	AIW01883.1|hypothetical protein	'49: LWSFD';
	AIW01879.1|putative major capsid protein	'8: LAVFD'; '164: LGGYD';
	AIW01878.1|putative minor capsid protein	'38: LAVPD'; '123: LAPPE'; '283: LLPID';
	AIW01873.1|hypothetical protein	'246: LVGAD';
	AIW01872.1|hypothetical protein	'363: LVMID';
	AIW01870.1|hypothetical protein	'251: LGGYE';
	AIW01869.1|hypothetical protein	'19: LISPE';
	AIW01866.1|hypothetical protein	'215: LAPPE';
	AIW01865.1|hypothetical protein	'8: LAMGD'; '99: LYAIE';
	AIW01864.1|hypothetical protein	'38: LYAGD'; '330: LGLPE';
	AIW01859.1|putative packaging ATPase	'103: LVELD'; '115: LPNPD';
L[LI][DEN][LF][DE]	0
PWxxW	0
[GE][KR]Q[GE]RL	0
[RK]RQ[RK]RF	0
[LM]VxSxVxA	0
KKKRGLF	0
[QE][ST]RGLF	0
RSS[RG]LF	0
KSS[RG]LF	0
[KR]xTQT	0
G[IV]QVD	0
DSGxxS	0
[ENT][HNPS][ILV]Y[ADEG]	1
	AIW01870.1|hypothetical protein	'25: ENVYA';
EDLY	0
EHIYD	0
EHLYA	0
ENIYE	0
EPIYA	0
EPIYG	0
EPIYG	0
EPLYA	0
EPLYA	0
EPVYA	0
ESIYE	0
NPLYE	0
TPLYA	0
RxLx[EQD]	5
	AIW01875.1|hypothetical protein	'93: RQLVD';
	AIW01872.1|hypothetical protein	'128: RELKE'; '253: RALAE';
	AIW01871.1|hypothetical protein	'14: RALDE';
	AIW01869.1|hypothetical protein	'545: RLLAE';
	AIW01859.1|putative packaging ATPase	'93: RILDD';
N{P}[ST]{P}	16
	AIW01890.1|hypothetical protein	'58: NFSA';
	AIW01889.1|putative primase-helicase	'342: NWSA'; '366: NITQ'; '614: NGTR';
	AIW01886.1|hypothetical protein	'86: NKSK';
	AIW01884.1|hypothetical protein	'56: NLTG';
	AIW01879.1|putative major capsid protein	'113: NDTT'; '336: NGSI'; '398: NFSG'; '479: NFTL';
	AIW01878.1|putative minor capsid protein	'48: NETR'; '63: NFSI'; '98: NLTT'; '118: NRTI'; '311: NYTN'; '460: NLSS';
	AIW01876.1|hypothetical protein	'41: NNTT';
	AIW01873.1|hypothetical protein	'42: NLTF';
	AIW01870.1|hypothetical protein	'85: NVSH'; '106: NASF';
	AIW01869.1|hypothetical protein	'219: NLSG'; '234: NSSF'; '606: NTTA'; '619: NATI';
	AIW01868.1|hypothetical protein	'137: NASL';
	AIW01866.1|hypothetical protein	'482: NKSG'; '514: NVSK';
	AIW01865.1|hypothetical protein	'24: NYSG'; '80: NVTA'; '145: NNSE';
	AIW01863.1|hypothetical protein	'133: NITS'; '186: NNTS'; '250: NLTN'; '293: NKSS'; '308: NDSL'; '321: NSSV'; '337: NASY'; '360: NHSL'; '385: NASN';
	AIW01861.1|hypothetical protein	'52: NVTL'; '57: NGTF'; '95: NNSD'; '160: NGTL'; '204: NSTI'; '218: NASI';
	AIW01859.1|putative packaging ATPase	'228: NTTM';
AxxxAxxxAxxxW	0
VxxxIxxLxxxL	0
bbbxxb	0
bbxb	0
KKTK	0
GPG[RQ]	0
KRIHIGPGRAFYTT	0
[GD]DIWK	0
LxxLL	5
	AIW01890.1|hypothetical protein	'4: LCFLL';
	AIW01889.1|putative primase-helicase	'372: LWSLL';
	AIW01872.1|hypothetical protein	'31: LIKLL';
	AIW01864.1|hypothetical protein	'280: LIDLL';
	AIW01859.1|putative packaging ATPase	'266: LRYLL';
Cx2Cx6Wx3Dx5Hx6C	0
xYxDx	14
	AIW01889.1|putative primase-helicase	'107: AYIDI'; '218: DYLDY';
	AIW01888.1|hypothetical protein	'63: LYSDW';
	AIW01887.1|hypothetical protein	'33: SYNDK'; '47: KYGDY'; '93: DYEDE';
	AIW01881.1|hypothetical protein	'59: DYYDE';
	AIW01879.1|putative major capsid protein	'152: SYNDA'; '369: AYTDT';
	AIW01878.1|putative minor capsid protein	'229: IYGDT';
	AIW01874.1|hypothetical protein	'163: NYVDA';
	AIW01873.1|hypothetical protein	'77: LYKDK'; '158: LYTDI'; '169: DYLDM'; '188: NYYDL'; '285: KYKDT';
	AIW01872.1|hypothetical protein	'512: DYDDY';
	AIW01869.1|hypothetical protein	'759: AYLDS';
	AIW01865.1|hypothetical protein	'4: LYSDL'; '94: CYTDG';
	AIW01864.1|hypothetical protein	'4: EYPDN';
	AIW01863.1|hypothetical protein	'269: NYVDS';
	AIW01861.1|hypothetical protein	'62: SYVDT'; '112: CYADD';
PxxP	17
	AIW01890.1|hypothetical protein	'9: PLLP';
	AIW01889.1|putative primase-helicase	'29: PLPP'; '272: PPPP'; '562: PIDP'; '763: PGDP'; '802: PTPP';
	AIW01887.1|hypothetical protein	'124: PSGP';
	AIW01884.1|hypothetical protein	'20: PFDP';
	AIW01882.1|hypothetical protein	'27: PELP'; '60: PLTP';
	AIW01880.1|hypothetical protein	'50: PSIP';
	AIW01879.1|putative major capsid protein	'315: PLPP'; '355: PCIP'; '495: PQVP'; '533: PVAP';
	AIW01878.1|putative minor capsid protein	'145: PRKP'; '250: PVPP'; '296: PVQP';
	AIW01874.1|hypothetical protein	'43: PYYP'; '47: PPPP';
	AIW01872.1|hypothetical protein	'135: PEEP'; '274: PKEP'; '280: PKEP'; '286: PKEP'; '292: PKEP';
	AIW01871.1|hypothetical protein	'71: PKRP'; '88: PAPP'; '93: PVAP'; '98: PVAP';
	AIW01870.1|hypothetical protein	'39: PQAP'; '46: PVVP'; '352: PFIP'; '431: PAQP';
	AIW01869.1|hypothetical protein	'50: PDTP'; '76: PLIP'; '438: PVIP'; '467: PVAP';
	AIW01866.1|hypothetical protein	'75: PGRP'; '200: PPSP';
	AIW01865.1|hypothetical protein	'84: PNPP';
	AIW01863.1|hypothetical protein	'231: PENP'; '389: PVPP';
	AIW01862.1|hypothetical protein	'65: PANP'; '70: PPSP'; '85: PLSP'; '93: PKRP'; '139: PLLP';
YxYxx!	7
	AIW01889.1|putative primase-helicase	'418: YLYDSG'; '647: YYYQLP';
	AIW01887.1|hypothetical protein	'46: YKYGDY';
	AIW01878.1|putative minor capsid protein	'21: YIYYNA'; '164: YTYQHW';
	AIW01872.1|hypothetical protein	'379: YEYDEI';
	AIW01869.1|hypothetical protein	'588: YGYDKV';
	AIW01866.1|hypothetical protein	'127: YGYDTA';
	AIW01860.1|hypothetical protein	'83: YVYLVL';
NYx[EK]C[LI][KIR][NT]APYID	0
[RKY]xxPxxP	3
	AIW01889.1|putative primase-helicase	'760: YERPGDP';
	AIW01874.1|hypothetical protein	'44: YYPPPPP';
	AIW01869.1|hypothetical protein	'73: RGAPLIP';
PxxPx[KR]	4
	AIW01889.1|putative primase-helicase	'275: PPPPTR';
	AIW01872.1|hypothetical protein	'135: PEEPFK';
	AIW01869.1|hypothetical protein	'50: PDTPVR';
	AIW01866.1|hypothetical protein	'200: PPSPYK';
xx[PV]xxP	22
	AIW01890.1|hypothetical protein	'7: LLPLLP'; '17: FLVVIP';
	AIW01889.1|putative primase-helicase	'27: TLPLPP'; '270: ALPPPP'; '291: LVVTSP'; '396: KLVMLP'; '560: YRPIDP'; '751: NFVADP'; '761: ERPGDP'; '800: DIPTPP';
	AIW01887.1|hypothetical protein	'122: RKPSGP';
	AIW01884.1|hypothetical protein	'18: PPPFDP';
	AIW01882.1|hypothetical protein	'25: YGPELP'; '58: YAPLTP';
	AIW01881.1|hypothetical protein	'7: SRVCLP';
	AIW01880.1|hypothetical protein	'48: EEPSIP';
	AIW01879.1|putative major capsid protein	'264: NLVPSP'; '312: LDVPLP'; '353: TLPCIP'; '457: ILVLRP'; '493: PIPQVP'; '531: SAPVAP';
	AIW01878.1|putative minor capsid protein	'14: GTVDLP'; '38: LAVPDP'; '143: PLPRKP'; '195: LGVATP'; '248: YAPVPP'; '294: TYPVQP'; '324: DYVPAP';
	AIW01874.1|hypothetical protein	'41: ARPYYP'; '47: PPPPPP'; '69: KVVAFP';
	AIW01873.1|hypothetical protein	'211: QIVEVP';
	AIW01872.1|hypothetical protein	'133: PLPEEP'; '143: FEVKKP'; '269: PRVVKP'; '275: KEPKAP'; '281: KEPKAP'; '287: KEPKAP';
	AIW01871.1|hypothetical protein	'69: DDPKRP'; '79: RVVGAP'; '86: PAPAPP'; '96: PAPVAP';
	AIW01870.1|hypothetical protein	'37: DLPQAP'; '44: YEPVVP'; '350: GVPFIP'; '429: RNPAQP';
	AIW01869.1|hypothetical protein	'48: QKPDTP'; '74: GAPLIP'; '137: ATVRCP'; '284: SAVPLP'; '317: KNVDAP'; '395: KEVMTP'; '436: YEPVIP'; '465: ALPVAP';
	AIW01866.1|hypothetical protein	'73: MKPGRP'; '196: ADVKPP'; '430: IDVSDP';
	AIW01865.1|hypothetical protein	'79: HNVTAP'; '132: DVVFIP';
	AIW01863.1|hypothetical protein	'12: PAVVNP'; '229: TDPENP'; '387: SNPVPP';
	AIW01862.1|hypothetical protein	'63: PPPANP'; '76: RSVEMP'; '83: HNPLSP'; '91: VRPKRP'; '133: PLVLPP'; '140: LLPASP';
	AIW01861.1|hypothetical protein	'12: PAVVNP'; '131: GIVSMP'; '144: GEVGAP'; '299: FTVTNP'; '313: YLVVRP';
	AIW01860.1|hypothetical protein	'34: GVVACP'; '61: ALVLTP';
	AIW01859.1|putative packaging ATPase	'253: NLVVYP';
[ILV]QxxxRGxxx[RK]	0
Ax(3)IQx(2)FRx(4)KK	0
LRGG	1
	AIW01870.1|hypothetical protein	'128: LRGG';
Yxx[LI]x(6-8)Yxx[LI]	0
[SIVL]xYxx[IVL]	10
	AIW01890.1|hypothetical protein	'50: LPYKSL';
	AIW01889.1|putative primase-helicase	'74: ITYIPI';
	AIW01880.1|hypothetical protein	'41: SAYVRV';
	AIW01879.1|putative major capsid protein	'286: IGYNQL';
	AIW01878.1|putative minor capsid protein	'158: SRYYWV';
	AIW01873.1|hypothetical protein	'151: LRYVVL'; '157: SLYTDI';
	AIW01869.1|hypothetical protein	'215: SVYKNL'; '567: SIYNTV';
	AIW01865.1|hypothetical protein	'3: SLYSDL';
	AIW01863.1|hypothetical protein	'313: SDYSAL';
	AIW01862.1|hypothetical protein	'22: IVYKII';
WxxF	1
	AIW01889.1|putative primase-helicase	'359: WRTF';
KRxxPxGPDPxH	0
KDEL	0
KRx(10,12)K[KR][KR]	1
	AIW01872.1|hypothetical protein	'127: KRELKEPLPEEPFKKK';
KRx(10,12)K[KR]X[KR]	0
K[KR]RK	1
	AIW01871.1|hypothetical protein	'124: KRRK';
KR[KR]R	0
[PR]xxKR{DE}[KR]	2
	AIW01871.1|hypothetical protein	'121: PAAKRRK';
	AIW01865.1|hypothetical protein	'29: RLIKRGK';
KRx[WFY]xxAF	0
[RP]xxKR[KR]{DE}	1
	AIW01871.1|hypothetical protein	'121: PAAKRRK';
LGKR[KR][WFY]	0
KRxR	1
	AIW01859.1|putative packaging ATPase	'282: KRHR';
RKRP	0
HxCx[ST]WxS	0
[RHK][STALV]x[ST]x[PESRDIFTQ]	16
	AIW01884.1|hypothetical protein	'14: RTSTPP';
	AIW01881.1|hypothetical protein	'36: HSFTME'; '47: RVLSVE'; '81: RLDSHS';
	AIW01879.1|putative major capsid protein	'281: RVLSAI'; '607: KSLSSR';
	AIW01875.1|hypothetical protein	'108: HTATGT';
	AIW01874.1|hypothetical protein	'15: HTLSTT';
	AIW01873.1|hypothetical protein	'11: RTLTTD'; '140: KTLTPT';
	AIW01872.1|hypothetical protein	'216: KLESLS';
	AIW01871.1|hypothetical protein	'134: RSSSSD';
	AIW01870.1|hypothetical protein	'286: RADSYT';
	AIW01869.1|hypothetical protein	'815: HSPTAE';
	AIW01868.1|hypothetical protein	'4: KVLSLF'; '212: RVYSID'; '219: KSSSLS';
	AIW01867.1|hypothetical protein	'7: KLTTPS';
	AIW01866.1|hypothetical protein	'350: KAESAS'; '540: KSESME';
	AIW01864.1|hypothetical protein	'62: RLASQF';
	AIW01863.1|hypothetical protein	'144: KTNTGS';
	AIW01859.1|putative packaging ATPase	'211: KVVSKI';
Rx{P}[ST]{P}P	0
Rxx{P}[ST][IVLM]x	4
	AIW01881.1|hypothetical protein	'46: RRVLSVE';
	AIW01874.1|hypothetical protein	'118: RYYFSIK';
	AIW01872.1|hypothetical protein	'164: RFLESLQ';
	AIW01866.1|hypothetical protein	'58: RREKSIA'; '90: RRATSIA'; '475: RRKGTMG';
Gx(1,2)GxxG	8
	AIW01889.1|putative primase-helicase	'423: GAGWFG'; '627: GRGGNG'; '877: GPWGKKG';
	AIW01887.1|hypothetical protein	'137: GDAGMYG';
	AIW01872.1|hypothetical protein	'230: GSGRMG';
	AIW01871.1|hypothetical protein	'176: GEGSGG';
	AIW01870.1|hypothetical protein	'110: GAAGFGG';
	AIW01863.1|hypothetical protein	'22: GGGGGG'; '398: GDFGTAG';
	AIW01862.1|hypothetical protein	'41: GKEGSIG';
	AIW01861.1|hypothetical protein	'22: GGGGGG'; '37: GVAGAGG'; '100: GDGFAG';
GxxxG	23
	AIW01889.1|putative primase-helicase	'611: GSLNG'; '630: GNGKG'; '734: GITKG';
	AIW01887.1|hypothetical protein	'136: GGDAG';
	AIW01886.1|hypothetical protein	'49: GAGCG';
	AIW01885.1|hypothetical protein	'22: GISDG'; '108: GGAGG';
	AIW01884.1|hypothetical protein	'35: GGRWG'; '59: GVKGG';
	AIW01883.1|hypothetical protein	'112: GGAGG';
	AIW01879.1|putative major capsid protein	'191: GVPLG'; '563: GALRG'; '586: GMKGG'; '597: GAHAG';
	AIW01878.1|putative minor capsid protein	'231: GDTRG'; '288: GWQDG'; '375: GEQLG';
	AIW01874.1|hypothetical protein	'143: GRTDG';
	AIW01873.1|hypothetical protein	'269: GKKVG'; '301: GHSVG';
	AIW01872.1|hypothetical protein	'194: GVKFG'; '232: GRMGG'; '340: GDRVG'; '389: GKEVG';
	AIW01871.1|hypothetical protein	'168: GMDTG'; '176: GEGSG'; '206: GCGGG'; '228: GAGDG'; '262: GLYKG';
	AIW01870.1|hypothetical protein	'7: GGKPG'; '127: GLRGG'; '138: GQQFG';
	AIW01869.1|hypothetical protein	'11: GVPEG'; '210: GSVIG'; '495: GARRG';
	AIW01868.1|hypothetical protein	'88: GERSG'; '227: GGGIG'; '256: GLPDG';
	AIW01866.1|hypothetical protein	'104: GMKPG'; '168: GMSEG'; '481: GNKSG';
	AIW01865.1|hypothetical protein	'121: GTRAG';
	AIW01864.1|hypothetical protein	'346: GKLDG';
	AIW01863.1|hypothetical protein	'18: GLYVG'; '23: GGGGG'; '88: GTQAG'; '125: GLVGG'; '139: GLTMG'; '148: GSGDG'; '170: GLLDG'; '284: GFYQG'; '326: GNVYG'; '429: GATVG';
	AIW01862.1|hypothetical protein	'101: GESVG';
	AIW01861.1|hypothetical protein	'22: GGGGG'; '80: GSDVG';
	AIW01860.1|hypothetical protein	'75: GLVNG';
	AIW01859.1|putative packaging ATPase	'20: GAYDG'; '31: GDLSG';
CxxxC	2
	AIW01887.1|hypothetical protein	'157: CCDEC';
	AIW01877.1|putative cysteine protease	'130: CGRHC';
CxxC	4
	AIW01887.1|hypothetical protein	'99: CDNC'; '132: CCFC'; '158: CDEC';
	AIW01880.1|hypothetical protein	'73: CPIC'; '95: CKPC'; '116: CAVC';
	AIW01876.1|hypothetical protein	'3: CQRC'; '16: CDVC'; '21: CDIC'; '27: CEKC'; '36: CRNC'; '59: CPKC';
	AIW01860.1|hypothetical protein	'38: CPSC';
PPxY	0
HxxxW	5
	AIW01889.1|putative primase-helicase	'774: HTDEW';
	AIW01873.1|hypothetical protein	'229: HHPLW';
	AIW01870.1|hypothetical protein	'88: HAGYW';
	AIW01869.1|hypothetical protein	'371: HKDGW'; '771: HGLAW';
	AIW01864.1|hypothetical protein	'149: HIVRW';
GKYLQRRLQ	0
P[TS]AP	0
YxxL	17
	AIW01890.1|hypothetical protein	'52: YKSL';
	AIW01889.1|putative primase-helicase	'648: YYQL';
	AIW01888.1|hypothetical protein	'3: YGIL';
	AIW01885.1|hypothetical protein	'8: YGTL';
	AIW01882.1|hypothetical protein	'58: YAPL';
	AIW01879.1|putative major capsid protein	'288: YNQL';
	AIW01878.1|putative minor capsid protein	'203: YPTL'; '280: YNTL';
	AIW01877.1|putative cysteine protease	'27: YPSL';
	AIW01873.1|hypothetical protein	'147: YDTL'; '153: YVVL'; '189: YYDL';
	AIW01872.1|hypothetical protein	'6: YRLL';
	AIW01869.1|hypothetical protein	'217: YKNL'; '338: YSFL';
	AIW01866.1|hypothetical protein	'134: YKSL';
	AIW01865.1|hypothetical protein	'5: YSDL'; '49: YMEL';
	AIW01863.1|hypothetical protein	'286: YQGL'; '315: YSAL';
	AIW01861.1|hypothetical protein	'169: YDQL';
	AIW01860.1|hypothetical protein	'83: YVYL';
	AIW01859.1|putative packaging ATPase	'147: YHKL'; '186: YPAL'; '202: YDTL'; '263: YHAL';
LYPxL	0
RxxK	17
	AIW01890.1|hypothetical protein	'27: RPIK';
	AIW01889.1|putative primase-helicase	'155: RDWK'; '360: RTFK'; '527: RCVK'; '857: REFK';
	AIW01887.1|hypothetical protein	'170: RIAK';
	AIW01886.1|hypothetical protein	'109: RLAK';
	AIW01885.1|hypothetical protein	'72: RKGK'; '104: RLAK';
	AIW01882.1|hypothetical protein	'45: RKSK';
	AIW01879.1|putative major capsid protein	'518: RIIK';
	AIW01876.1|hypothetical protein	'26: RCEK';
	AIW01875.1|hypothetical protein	'49: RREK';
	AIW01872.1|hypothetical protein	'30: RLIK'; '42: RMRK'; '128: RELK'; '270: RVVK'; '437: RYVK';
	AIW01871.1|hypothetical protein	'50: RGGK'; '58: RAKK'; '219: RAKK';
	AIW01869.1|hypothetical protein	'55: RFAK'; '352: RKNK'; '497: RRGK'; '656: RSMK'; '829: RATK';
	AIW01867.1|hypothetical protein	'85: RCQK';
	AIW01866.1|hypothetical protein	'58: RREK'; '181: RESK'; '320: RDKK'; '505: RDEK'; '548: RSTK'; '604: RPVK';
	AIW01865.1|hypothetical protein	'29: RLIK';
	AIW01864.1|hypothetical protein	'159: RENK';
	AIW01859.1|putative packaging ATPase	'283: RHRK';
LGxGxxIxW	0
PPLP	0
SLxYLA	0
T[QDE]x5ADx2[IL]	0
VxHxMY	0
Rx[LC]	21
	AIW01889.1|putative primase-helicase	'234: RVL'; '453: RTL'; '707: RML'; '853: RLC';
	AIW01887.1|hypothetical protein	'61: RCC';
	AIW01886.1|hypothetical protein	'74: RTC'; '108: RRL';
	AIW01885.1|hypothetical protein	'36: RKL'; '103: RRL';
	AIW01883.1|hypothetical protein	'109: RAL';
	AIW01882.1|hypothetical protein	'20: RPL'; '39: RYC';
	AIW01881.1|hypothetical protein	'8: RVC'; '47: RVL'; '72: RTL';
	AIW01879.1|putative major capsid protein	'61: RKL'; '281: RVL';
	AIW01877.1|putative cysteine protease	'132: RHC';
	AIW01876.1|hypothetical protein	'34: RLC'; '37: RNC';
	AIW01875.1|hypothetical protein	'93: RQL';
	AIW01873.1|hypothetical protein	'11: RTL'; '262: RIL';
	AIW01872.1|hypothetical protein	'7: RLL'; '29: RRL'; '128: REL'; '155: RDL'; '164: RFL'; '200: RAL'; '253: RAL';
	AIW01871.1|hypothetical protein	'14: RAL';
	AIW01870.1|hypothetical protein	'220: RFL'; '297: RSL'; '478: RPL';
	AIW01869.1|hypothetical protein	'544: RRL';
	AIW01868.1|hypothetical protein	'244: RRL';
	AIW01866.1|hypothetical protein	'269: RQL';
	AIW01865.1|hypothetical protein	'20: RAL';
	AIW01864.1|hypothetical protein	'15: RIL'; '61: RRL'; '328: RVL';
	AIW01859.1|putative packaging ATPase	'93: RIL'; '193: RSC'; '245: RLL'; '267: RYL'; '285: RKL'; '290: RWL';
RxL!	12
	AIW01889.1|putative primase-helicase	'234: RVLY'; '707: RMLY';
	AIW01886.1|hypothetical protein	'108: RRLA';
	AIW01885.1|hypothetical protein	'36: RKLG'; '103: RRLA';
	AIW01883.1|hypothetical protein	'109: RALG';
	AIW01882.1|hypothetical protein	'20: RPLA';
	AIW01875.1|hypothetical protein	'93: RQLV';
	AIW01872.1|hypothetical protein	'7: RLLC'; '29: RRLI'; '200: RALI'; '253: RALA';
	AIW01870.1|hypothetical protein	'297: RSLL';
	AIW01869.1|hypothetical protein	'544: RRLL';
	AIW01866.1|hypothetical protein	'269: RQLV';
	AIW01864.1|hypothetical protein	'61: RRLA'; '328: RVLG';
	AIW01859.1|putative packaging ATPase	'245: RLLL'; '267: RYLL'; '285: RKLG'; '290: RWLM';
RxLX!	13
	AIW01889.1|putative primase-helicase	'234: RVLYA'; '453: RTLNA'; '707: RMLYG';
	AIW01885.1|hypothetical protein	'36: RKLGA';
	AIW01883.1|hypothetical protein	'109: RALGG';
	AIW01882.1|hypothetical protein	'20: RPLAG';
	AIW01881.1|hypothetical protein	'47: RVLSV';
	AIW01879.1|putative major capsid protein	'61: RKLQW'; '281: RVLSA';
	AIW01872.1|hypothetical protein	'7: RLLCG'; '155: RDLDA'; '200: RALII';
	AIW01870.1|hypothetical protein	'220: RFLQL'; '478: RPLEG';
	AIW01869.1|hypothetical protein	'544: RRLLA';
	AIW01868.1|hypothetical protein	'244: RRLTP';
	AIW01866.1|hypothetical protein	'269: RQLVP';
	AIW01864.1|hypothetical protein	'15: RILSA'; '328: RVLGL';
	AIW01859.1|putative packaging ATPase	'290: RWLMY';
CETTG	0
PHQ	0
LPxTG	0
ExxxLV	4
	AIW01873.1|hypothetical protein	'242: EFKLLV';
	AIW01866.1|hypothetical protein	'118: EMWDLV';
	AIW01861.1|hypothetical protein	'287: EAVSLV';
	AIW01859.1|putative packaging ATPase	'76: EADKLV'; '250: EATNLV';
[VI]x[VI][VI]	7
	AIW01889.1|putative primase-helicase	'209: VDVI';
	AIW01886.1|hypothetical protein	'33: VGII';
	AIW01885.1|hypothetical protein	'16: VGVI';
	AIW01868.1|hypothetical protein	'280: VDVV';
	AIW01866.1|hypothetical protein	'403: VGVI';
	AIW01863.1|hypothetical protein	'154: IDII';
	AIW01862.1|hypothetical protein	'17: IAIV'; '46: IGIV';
!!xSxS[DE][DE][DE]	0
!Kx[DE]	16
	AIW01889.1|putative primase-helicase	'44: VKTD'; '98: GKND'; '250: LKGD'; '376: LKRE'; '475: AKGD'; '846: FKDD';
	AIW01887.1|hypothetical protein	'68: PKTD';
	AIW01886.1|hypothetical protein	'92: AKAD';
	AIW01883.1|hypothetical protein	'40: PKEE';
	AIW01882.1|hypothetical protein	'82: VKCE';
	AIW01880.1|hypothetical protein	'56: IKAE'; '112: PKWE';
	AIW01878.1|putative minor capsid protein	'363: IKSE';
	AIW01876.1|hypothetical protein	'14: PKCD';
	AIW01873.1|hypothetical protein	'131: LKAE'; '293: MKKD'; '312: VKTD';
	AIW01872.1|hypothetical protein	'20: PKDE'; '122: AKFE'; '297: VKAE'; '304: VKAE'; '346: LKPD'; '398: GKYD'; '418: WKDD';
	AIW01870.1|hypothetical protein	'161: AKMD'; '269: MKKD';
	AIW01869.1|hypothetical protein	'129: AKAE'; '412: AKAD'; '481: LKED'; '658: MKGD'; '837: WKKD';
	AIW01866.1|hypothetical protein	'415: MKDD'; '422: VKAD'; '428: PKID';
	AIW01865.1|hypothetical protein	'34: GKYD'; '104: YKPE';
	AIW01864.1|hypothetical protein	'89: LKEE'; '183: AKLD'; '230: LKSE'; '346: GKLD';
	AIW01859.1|putative packaging ATPase	'7: AKGE'; '65: AKLE';
GK[DE]x[ST]NPLxxxxLxK	0
RRRRx(5)Rx(4)RK	0
Rx[RK]RGLF	0
RxRRGLF	0
RxxRGLF	0
WxxxWx(9)W	0
KGD	4
	AIW01889.1|putative primase-helicase	'251: KGD'; '352: KGD'; '476: KGD';
	AIW01869.1|hypothetical protein	'659: KGD';
	AIW01867.1|hypothetical protein	'123: KGD';
	AIW01863.1|hypothetical protein	'397: KGD';
KGE	2
	AIW01889.1|putative primase-helicase	'241: KGE';
	AIW01859.1|putative packaging ATPase	'8: KGE';
[DE]xxxL[LI]	5
	AIW01872.1|hypothetical protein	'27: EHRRLI';
	AIW01868.1|hypothetical protein	'63: EIDLLI';
	AIW01864.1|hypothetical protein	'276: DLGTLI';
	AIW01863.1|hypothetical protein	'167: DFVGLL'; '173: DGTNLL'; '420: DPPALL';
	AIW01861.1|hypothetical protein	'115: DDGNLI';
[AG]xxxxGK[ST]	4
	AIW01887.1|hypothetical protein	'49: GDYADGKS';
	AIW01879.1|putative major capsid protein	'601: GAHSGGKS';
	AIW01863.1|hypothetical protein	'138: GGLTMGKT';
	AIW01859.1|putative packaging ATPase	'130: GQSGSGKS';
!!!!DxDxR	0
!!!!D	22
	AIW01889.1|putative primase-helicase	'337: LAVWD'; '536: IALFD';
	AIW01887.1|hypothetical protein	'134: FCGGD';
	AIW01884.1|hypothetical protein	'18: PPPFD';
	AIW01882.1|hypothetical protein	'33: PAVFD';
	AIW01879.1|putative major capsid protein	'8: LAVFD'; '81: PALGD'; '164: LGGYD'; '203: GALYD'; '241: FVFAD'; '355: PCIPD';
	AIW01878.1|putative minor capsid protein	'38: LAVPD'; '91: PFVGD'; '283: LLPID'; '326: VPAPD'; '402: ILPMD';
	AIW01877.1|putative cysteine protease	'8: YPLGD';
	AIW01875.1|hypothetical protein	'34: AGVAD';
	AIW01874.1|hypothetical protein	'50: PPPPD'; '157: ILMGD';
	AIW01873.1|hypothetical protein	'246: LVGAD';
	AIW01872.1|hypothetical protein	'201: ALIID'; '363: LVMID'; '423: AVWLD';
	AIW01871.1|hypothetical protein	'65: MGGMD'; '166: VGGMD'; '198: AGGGD'; '227: VGAGD';
	AIW01870.1|hypothetical protein	'48: VPMGD'; '241: IAGFD';
	AIW01869.1|hypothetical protein	'514: GGIWD'; '803: VGLGD';
	AIW01868.1|hypothetical protein	'23: GFAID';
	AIW01867.1|hypothetical protein	'51: IILAD';
	AIW01866.1|hypothetical protein	'126: GYGYD'; '570: YVMPD'; '582: AFMGD';
	AIW01865.1|hypothetical protein	'8: LAMGD';
	AIW01864.1|hypothetical protein	'38: LYAGD'; '80: VFVGD';
	AIW01863.1|hypothetical protein	'169: VGLLD'; '181: AGLLD'; '276: VICAD'; '392: PGVLD';
	AIW01861.1|hypothetical protein	'103: FAGAD'; '252: ALVPD'; '263: VMVYD';
	AIW01859.1|putative packaging ATPase	'19: GGAYD'; '28: YLGGD'; '196: MIIFD'; '273: YVGVD';
!!!DxxP	5
	AIW01889.1|putative primase-helicase	'537: ALFDTNP';
	AIW01882.1|hypothetical protein	'68: ALMDAQP';
	AIW01878.1|putative minor capsid protein	'321: AAADYVP';
	AIW01873.1|hypothetical protein	'247: VGADGKP';
	AIW01866.1|hypothetical protein	'194: AVADVKP';

## Sheet: YSL6
Motif	Number of proteins and protein ID	The motif and position on the proteins
Cx(13,20)Cx(5,6)Cx(9,19)Cx(10,14)Cx(4,14)C	0
KLGxGLxF[DN]	0
KxGGLxF[DN]	0
KRAR	0
KxGFFKR	0
SVSVGMKPSPRP	0
L[FL][VI]F[VIL]LE[LF]LLxF	0
LxCxE	1
	AIW01893.1|putative primase-helicase	'649: LECNE';
!PxV	6
	AIW01910.1|hypothetical protein	'24: FPKV'; '150: APNV';
	AIW01903.1|hypothetical protein	'339: IPVV'; '683: GPAV'; '911: GPNV'; '1061: CPTV';
	AIW01896.1|putative minor capsid protein	'271: LPIV';
	AIW01894.1|putative major capsid protein	'196: APLV'; '328: PPAV';
	AIW01893.1|putative primase-helicase	'671: IPFV';
	AIW01891.1|putative packaging ATPase	'53: VPNV';
DGE	1
	AIW01919.1|hypothetical protein	'94: DGE';
DLxxL	5
	AIW01919.1|hypothetical protein	'230: DLDVL';
	AIW01918.1|hypothetical protein	'39: DLDYL';
	AIW01905.1|hypothetical protein	'5: DLSQL';
	AIW01902.1|hypothetical protein	'80: DLSSL';
	AIW01893.1|putative primase-helicase	'26: DLSVL';
IDA	0
LDI	2
	AIW01916.1|hypothetical protein	'142: LDI';
	AIW01893.1|putative primase-helicase	'516: LDI';
LDV	3
	AIW01919.1|hypothetical protein	'231: LDV';
	AIW01918.1|hypothetical protein	'3: LDV';
	AIW01900.1|putative cysteine protease	'31: LDV';
RGD	0
RGDLxxL	0
SDI	2
	AIW01893.1|putative primase-helicase	'774: SDI';
	AIW01891.1|putative packaging ATPase	'101: SDI';
YGL	1
	AIW01911.1|hypothetical protein	'61: YGL';
RxLR	1
	AIW01902.1|hypothetical protein	'228: RTLR';
[LI]xCx[DE]	1
	AIW01893.1|putative primase-helicase	'649: LECNE';
Cx5CxnHx6C	0
W[ST]xCxVTCG	0
L!x![DE]	8
	AIW01916.1|hypothetical protein	'4: LVTPE';
	AIW01915.1|hypothetical protein	'92: LGGLD';
	AIW01903.1|hypothetical protein	'477: LGVGD'; '925: LATGD';
	AIW01899.1|hypothetical protein	'37: LARFD';
	AIW01898.1|hypothetical protein	'22: LVALE';
	AIW01894.1|putative major capsid protein	'198: LVIAD'; '310: LLQYD';
	AIW01893.1|putative primase-helicase	'160: LVNGD'; '291: LYKVE'; '654: LPKMD';
	AIW01891.1|putative packaging ATPase	'5: LLNLE'; '135: LCLFD'; '248: LYVLE';
L[LI][DEN][LF][DE]	1
	AIW01891.1|putative packaging ATPase	'5: LLNLE';
PWxxW	0
[GE][KR]Q[GE]RL	0
[RK]RQ[RK]RF	0
[LM]VxSxVxA	0
KKKRGLF	0
[QE][ST]RGLF	0
RSS[RG]LF	0
KSS[RG]LF	0
[KR]xTQT	0
G[IV]QVD	0
DSGxxS	0
[ENT][HNPS][ILV]Y[ADEG]	0
EDLY	0
EHIYD	0
EHLYA	0
ENIYE	0
EPIYA	0
EPIYG	0
EPIYG	0
EPLYA	0
EPLYA	0
EPVYA	0
ESIYE	0
NPLYE	0
TPLYA	0
RxLx[EQD]	4
	AIW01901.1|hypothetical protein	'11: RGLSE';
	AIW01896.1|putative minor capsid protein	'7: RFLPD';
	AIW01894.1|putative major capsid protein	'63: RILLD';
	AIW01893.1|putative primase-helicase	'795: RDLTD';
N{P}[ST]{P}	18
	AIW01919.1|hypothetical protein	'55: NNSK'; '139: NNTF'; '155: NISN'; '218: NSSV'; '259: NTSY'; '301: NESK';
	AIW01918.1|hypothetical protein	'18: NKTD'; '46: NLSL'; '290: NNSI'; '295: NYSK';
	AIW01916.1|hypothetical protein	'11: NYTF'; '146: NETD'; '250: NRST';
	AIW01915.1|hypothetical protein	'67: NYTY';
	AIW01912.1|hypothetical protein	'19: NSST'; '83: NFTV';
	AIW01911.1|hypothetical protein	'3: NYSN'; '51: NITI';
	AIW01910.1|hypothetical protein	'2: NKSK'; '99: NSSD'; '226: NLSL'; '252: NITL';
	AIW01907.1|hypothetical protein	'65: NKTL'; '87: NYTT';
	AIW01903.1|hypothetical protein	'18: NSTL'; '55: NYTA'; '105: NVTI'; '134: NDTY'; '191: NNTA'; '219: NTTL'; '259: NMTT'; '309: NTSD'; '353: NTST'; '408: NLTT'; '421: NITA'; '506: NGTT'; '518: NSST'; '644: NLTS'; '706: NSTG'; '714: NSSS'; '783: NITT'; '790: NISS'; '809: NITA'; '816: NIST'; '823: NISS'; '842: NITA'; '849: NITA'; '856: NITA'; '904: NTTA'; '961: NDTD';
	AIW01902.1|hypothetical protein	'26: NNTY'; '42: NSTL'; '67: NWTY'; '127: NASG'; '134: NIST'; '165: NGSY'; '234: NTTA'; '258: NATT'; '383: NASA'; '545: NLST';
	AIW01901.1|hypothetical protein	'96: NNTK'; '132: NITA';
	AIW01899.1|hypothetical protein	'69: NKSE'; '113: NKSD';
	AIW01898.1|hypothetical protein	'110: NQTI';
	AIW01896.1|putative minor capsid protein	'23: NNTN'; '37: NRSS'; '78: NLTI';
	AIW01895.1|hypothetical protein	'43: NSTN'; '49: NKSK'; '137: NKTY'; '157: NKTD';
	AIW01894.1|putative major capsid protein	'10: NDSR'; '40: NTSS'; '44: NTSH'; '152: NYSD'; '169: NNSM'; '249: NFSF'; '253: NFTI'; '278: NSTA'; '319: NSSN'; '335: NNSI'; '424: NTSS'; '471: NLSN';
	AIW01893.1|putative primase-helicase	'6: NLTL'; '35: NSTL'; '313: NFSN'; '553: NGTG'; '637: NDTK';
	AIW01891.1|putative packaging ATPase	'55: NVSR'; '158: NDTL'; '182: NDTK';
AxxxAxxxAxxxW	0
VxxxIxxLxxxL	0
bbbxxb	0
bbxb	0
KKTK	2
	AIW01910.1|hypothetical protein	'13: KKTK';
	AIW01892.1|hypothetical protein	'9: KKTK';
GPG[RQ]	0
KRIHIGPGRAFYTT	0
[GD]DIWK	0
LxxLL	4
	AIW01919.1|hypothetical protein	'234: LILLL'; '246: LEQLL';
	AIW01917.1|hypothetical protein	'28: LINLL';
	AIW01895.1|hypothetical protein	'97: LKSLL';
	AIW01891.1|putative packaging ATPase	'206: LKYLL';
Cx2Cx6Wx3Dx5Hx6C	0
xYxDx	7
	AIW01915.1|hypothetical protein	'14: DYIDI';
	AIW01910.1|hypothetical protein	'169: VYYDP';
	AIW01909.1|hypothetical protein	'46: YYPDQ';
	AIW01908.1|hypothetical protein	'55: RYQDY';
	AIW01901.1|hypothetical protein	'88: EYNDK'; '179: NYFDI'; '266: KYSDL';
	AIW01896.1|putative minor capsid protein	'13: VYYDM'; '126: GYYDI'; '343: MYKDR';
	AIW01894.1|putative major capsid protein	'136: TYYDG'; '152: NYSDA';
PxxP	6
	AIW01918.1|hypothetical protein	'125: PAIP'; '132: PAIP';
	AIW01915.1|hypothetical protein	'101: PPPP';
	AIW01907.1|hypothetical protein	'11: PMKP'; '42: PVEP'; '48: PKEP'; '96: PTEP';
	AIW01903.1|hypothetical protein	'208: PNLP';
	AIW01897.1|hypothetical protein	'111: PFKP';
	AIW01896.1|putative minor capsid protein	'110: PLAP'; '157: PALP'; '272: PIVP';
YxYxx!	5
	AIW01915.1|hypothetical protein	'68: YTYEQL';
	AIW01899.1|hypothetical protein	'117: YIYIPV';
	AIW01896.1|putative minor capsid protein	'47: YKYDLI'; '131: YTYQYW';
	AIW01894.1|putative major capsid protein	'151: YNYSDA';
	AIW01893.1|putative primase-helicase	'574: YGYRIP';
NYx[EK]C[LI][KIR][NT]APYID	0
[RKY]xxPxxP	1
	AIW01907.1|hypothetical protein	'39: KNNPVEP';
PxxPx[KR]	0
xx[PV]xxP	12
	AIW01918.1|hypothetical protein	'123: PAPAIP'; '130: STPAIP';
	AIW01917.1|hypothetical protein	'41: TLVIHP';
	AIW01915.1|hypothetical protein	'79: APVIKP'; '99: GFPPPP';
	AIW01910.1|hypothetical protein	'7: QSVLIP'; '20: HAVNFP';
	AIW01908.1|hypothetical protein	'9: LLVSNP';
	AIW01907.1|hypothetical protein	'9: IKPMKP'; '40: NNPVEP'; '46: KEPKEP'; '91: TQVGLP';
	AIW01903.1|hypothetical protein	'206: VSPNLP'; '440: ISVLSP'; '983: YTVPAP';
	AIW01901.1|hypothetical protein	'149: LYVLQP';
	AIW01897.1|hypothetical protein	'68: YPVFRP'; '109: LPPFKP';
	AIW01896.1|putative minor capsid protein	'41: PIVYDP'; '108: SVPLAP'; '155: YAPALP'; '270: TLPIVP'; '352: NPVLLP';
	AIW01894.1|putative major capsid protein	'441: ILVLSP';
	AIW01892.1|hypothetical protein	'69: RKVGRP';
[ILV]QxxxRGxxx[RK]	0
Ax(3)IQx(2)FRx(4)KK	0
LRGG	0
Yxx[LI]x(6-8)Yxx[LI]	0
[SIVL]xYxx[IVL]	10
	AIW01918.1|hypothetical protein	'244: SIYDQI';
	AIW01916.1|hypothetical protein	'44: LIYDNL';
	AIW01905.1|hypothetical protein	'114: LCYQAI';
	AIW01902.1|hypothetical protein	'444: SLYNSI';
	AIW01901.1|hypothetical protein	'81: IYYNLL'; '142: LSYVVL'; '223: IKYYIL'; '290: STYVKV';
	AIW01899.1|hypothetical protein	'115: SDYIYI';
	AIW01898.1|hypothetical protein	'2: SNYALI';
	AIW01896.1|putative minor capsid protein	'13: VYYDMV';
	AIW01894.1|putative major capsid protein	'297: SQYAKI'; '528: SDYERL';
	AIW01893.1|putative primase-helicase	'73: VKYNRI'; '403: LAYQNL'; '642: ILYNTL'; '681: STYNSL';
WxxF	5
	AIW01910.1|hypothetical protein	'295: WNPF';
	AIW01909.1|hypothetical protein	'5: WIEF';
	AIW01903.1|hypothetical protein	'141: WIGF';
	AIW01895.1|hypothetical protein	'67: WDCF';
	AIW01894.1|putative major capsid protein	'416: WDEF';
KRxxPxGPDPxH	0
KDEL	1
	AIW01911.1|hypothetical protein	'113: KDEL';
KRx(10,12)K[KR][KR]	0
KRx(10,12)K[KR]X[KR]	0
K[KR]RK	1
	AIW01893.1|putative primase-helicase	'446: KKRK';
KR[KR]R	0
[PR]xxKR{DE}[KR]	0
KRx[WFY]xxAF	0
[RP]xxKR[KR]{DE}	0
LGKR[KR][WFY]	0
KRxR	1
	AIW01899.1|hypothetical protein	'9: KRGR';
RKRP	0
HxCx[ST]WxS	0
[RHK][STALV]x[ST]x[PESRDIFTQ]	8
	AIW01918.1|hypothetical protein	'298: KLKSYI';
	AIW01910.1|hypothetical protein	'3: KSKTQS';
	AIW01908.1|hypothetical protein	'67: RAMSYR';
	AIW01904.1|hypothetical protein	'69: RAVSLD';
	AIW01903.1|hypothetical protein	'631: RSASAT'; '889: KVKTAR';
	AIW01902.1|hypothetical protein	'409: RTTTSS';
	AIW01899.1|hypothetical protein	'52: KTRTNT';
	AIW01894.1|putative major capsid protein	'409: KAGSSQ';
Rx{P}[ST]{P}P	0
Rxx{P}[ST][IVLM]x	6
	AIW01918.1|hypothetical protein	'44: RTNLSLS';
	AIW01913.1|hypothetical protein	'55: RASNSIV';
	AIW01903.1|hypothetical protein	'16: RLNSTLT'; '266: RLGSSLT'; '385: RGLLTLY';
	AIW01902.1|hypothetical protein	'40: RINSTLT';
	AIW01894.1|putative major capsid protein	'179: RGCHTIK';
	AIW01893.1|putative primase-helicase	'577: RIPSTVL';
Gx(1,2)GxxG	5
	AIW01914.1|hypothetical protein	'3: GMGSKG';
	AIW01903.1|hypothetical protein	'26: GDVGTAG';
	AIW01902.1|hypothetical protein	'50: GDVGIAG'; '102: GTVGSGG';
	AIW01896.1|putative minor capsid protein	'184: GYGVGG';
	AIW01893.1|putative primase-helicase	'554: GTGGNG';
GxxxG	10
	AIW01918.1|hypothetical protein	'100: GYYIG'; '105: GTKTG';
	AIW01914.1|hypothetical protein	'5: GSKGG';
	AIW01904.1|hypothetical protein	'52: GNDDG';
	AIW01903.1|hypothetical protein	'76: GTTAG'; '290: GVLIG'; '297: GCLAG'; '331: GSTVG'; '474: GSALG'; '657: GIGTG'; '669: GIAIG'; '1041: GSNAG';
	AIW01902.1|hypothetical protein	'116: GFTTG'; '238: GTSGG'; '305: GINIG'; '370: GVITG'; '451: GYIAG'; '485: GTASG';
	AIW01901.1|hypothetical protein	'12: GLSEG';
	AIW01897.1|hypothetical protein	'41: GEYLG';
	AIW01896.1|putative minor capsid protein	'184: GYGVG';
	AIW01894.1|putative major capsid protein	'89: GKTDG'; '556: GSTSG'; '561: GVMSG'; '566: GVMSG'; '571: GMQTG';
	AIW01893.1|putative primase-helicase	'80: GFDFG'; '557: GNGKG';
CxxxC	4
	AIW01911.1|hypothetical protein	'95: CVNRC';
	AIW01904.1|hypothetical protein	'36: CLGGC';
	AIW01895.1|hypothetical protein	'142: CDCGC';
	AIW01893.1|putative primase-helicase	'627: CEINC';
CxxC	2
	AIW01910.1|hypothetical protein	'93: CCDC';
	AIW01893.1|putative primase-helicase	'278: CVLC';
PPxY	1
	AIW01917.1|hypothetical protein	'46: PPQY';
HxxxW	0
GKYLQRRLQ	0
P[TS]AP	0
YxxL	16
	AIW01919.1|hypothetical protein	'72: YKTL'; '285: YKPL';
	AIW01918.1|hypothetical protein	'275: YTQL'; '296: YSKL'; '302: YISL';
	AIW01917.1|hypothetical protein	'25: YIHL'; '49: YLKL';
	AIW01916.1|hypothetical protein	'46: YDNL'; '258: YYTL';
	AIW01915.1|hypothetical protein	'70: YEQL';
	AIW01913.1|hypothetical protein	'7: YDNL';
	AIW01906.1|hypothetical protein	'47: YKKL';
	AIW01903.1|hypothetical protein	'567: YLSL';
	AIW01902.1|hypothetical protein	'70: YAGL'; '93: YSNL';
	AIW01901.1|hypothetical protein	'82: YYNL'; '117: YHEL'; '138: YSKL'; '144: YVVL'; '225: YYIL'; '267: YSDL';
	AIW01900.1|putative cysteine protease	'40: YSEL'; '59: YRIL'; '162: YEGL';
	AIW01896.1|putative minor capsid protein	'148: YTNL'; '324: YRRL';
	AIW01895.1|hypothetical protein	'78: YPCL';
	AIW01894.1|putative major capsid protein	'530: YERL';
	AIW01893.1|putative primase-helicase	'62: YREL'; '380: YSSL'; '405: YQNL'; '495: YVSL'; '644: YNTL'; '683: YNSL';
	AIW01891.1|putative packaging ATPase	'213: YLGL'; '238: YPKL';
LYPxL	0
RxxK	15
	AIW01919.1|hypothetical protein	'29: RKYK'; '208: RKMK';
	AIW01918.1|hypothetical protein	'198: RGAK'; '229: RIKK'; '260: RDYK';
	AIW01914.1|hypothetical protein	'32: RFAK'; '51: RMNK';
	AIW01913.1|hypothetical protein	'95: RLKK';
	AIW01911.1|hypothetical protein	'103: RKIK'; '131: RCIK'; '165: RREK';
	AIW01910.1|hypothetical protein	'62: RPDK'; '308: RKKK';
	AIW01908.1|hypothetical protein	'19: RRAK'; '34: RKNK';
	AIW01905.1|hypothetical protein	'81: RNEK';
	AIW01900.1|putative cysteine protease	'117: RIMK';
	AIW01899.1|hypothetical protein	'28: RDIK'; '107: RNVK';
	AIW01897.1|hypothetical protein	'72: RPTK'; '76: RISK'; '104: RGNK';
	AIW01894.1|putative major capsid protein	'577: RLGK';
	AIW01893.1|putative primase-helicase	'265: RYCK'; '443: RTVK'; '691: RKAK';
	AIW01892.1|hypothetical protein	'42: RCNK';
	AIW01891.1|putative packaging ATPase	'204: RALK'; '223: RIKK';
LGxGxxIxW	0
PPLP	0
SLxYLA	0
T[QDE]x5ADx2[IL]	0
VxHxMY	0
Rx[LC]	14
	AIW01918.1|hypothetical protein	'322: RQC'; '328: RFL';
	AIW01915.1|hypothetical protein	'90: RTL';
	AIW01911.1|hypothetical protein	'91: RKL';
	AIW01908.1|hypothetical protein	'95: RLL';
	AIW01907.1|hypothetical protein	'31: RRL';
	AIW01906.1|hypothetical protein	'94: RSL';
	AIW01903.1|hypothetical protein	'385: RGL';
	AIW01902.1|hypothetical protein	'228: RTL'; '231: RLC';
	AIW01901.1|hypothetical protein	'11: RGL'; '157: RNL';
	AIW01900.1|putative cysteine protease	'60: RIL'; '149: RIL'; '168: REC';
	AIW01896.1|putative minor capsid protein	'7: RFL'; '325: RRL';
	AIW01894.1|putative major capsid protein	'63: RIL'; '179: RGC';
	AIW01893.1|putative primase-helicase	'63: REL'; '178: RIL'; '265: RYC'; '350: RIL'; '602: RFC'; '614: RIC'; '632: RPL'; '795: RDL';
	AIW01891.1|putative packaging ATPase	'60: RNC'; '204: RAL';
RxL!	7
	AIW01915.1|hypothetical protein	'90: RTLG';
	AIW01908.1|hypothetical protein	'95: RLLW';
	AIW01903.1|hypothetical protein	'385: RGLL';
	AIW01900.1|putative cysteine protease	'60: RILL'; '149: RILC';
	AIW01896.1|putative minor capsid protein	'7: RFLP';
	AIW01894.1|putative major capsid protein	'63: RILL';
	AIW01893.1|putative primase-helicase	'63: RELI'; '178: RILF'; '350: RILY'; '632: RPLF';
RxLX!	9
	AIW01915.1|hypothetical protein	'90: RTLGG';
	AIW01911.1|hypothetical protein	'91: RKLDC';
	AIW01906.1|hypothetical protein	'94: RSLEC';
	AIW01902.1|hypothetical protein	'228: RTLRL';
	AIW01901.1|hypothetical protein	'157: RNLDY';
	AIW01900.1|putative cysteine protease	'60: RILLL'; '149: RILCG';
	AIW01896.1|putative minor capsid protein	'325: RRLSL';
	AIW01893.1|putative primase-helicase	'63: RELII'; '178: RILFG';
	AIW01891.1|putative packaging ATPase	'204: RALKY';
CETTG	0
PHQ	0
LPxTG	1
	AIW01916.1|hypothetical protein	'121: LPTTG';
ExxxLV	1
	AIW01891.1|putative packaging ATPase	'48: ERFQLV';
[VI]x[VI][VI]	10
	AIW01919.1|hypothetical protein	'132: IDVV';
	AIW01903.1|hypothetical protein	'339: IPVV'; '1025: VTIV'; '1037: IYII';
	AIW01901.1|hypothetical protein	'285: INVI';
	AIW01899.1|hypothetical protein	'30: IKII';
	AIW01898.1|hypothetical protein	'89: VVVI';
	AIW01896.1|putative minor capsid protein	'175: IGII';
	AIW01895.1|hypothetical protein	'72: IMII';
	AIW01894.1|putative major capsid protein	'482: IEIV';
	AIW01893.1|putative primase-helicase	'211: VKVI';
	AIW01891.1|putative packaging ATPase	'15: IAII'; '112: IKIV';
!!xSxS[DE][DE][DE]	0
!Kx[DE]	17
	AIW01919.1|hypothetical protein	'130: IKID'; '244: VKLE';
	AIW01916.1|hypothetical protein	'14: FKKD'; '107: PKLE'; '218: LKEE';
	AIW01915.1|hypothetical protein	'3: YKID';
	AIW01913.1|hypothetical protein	'124: LKVE';
	AIW01912.1|hypothetical protein	'70: IKIE';
	AIW01910.1|hypothetical protein	'84: WKKD';
	AIW01907.1|hypothetical protein	'22: IKIE'; '53: VKPD';
	AIW01905.1|hypothetical protein	'40: LKGE'; '93: IKRE';
	AIW01901.1|hypothetical protein	'69: LKND'; '293: VKVD';
	AIW01900.1|putative cysteine protease	'12: YKTE';
	AIW01899.1|hypothetical protein	'92: YKKE';
	AIW01897.1|hypothetical protein	'13: IKLE';
	AIW01896.1|putative minor capsid protein	'47: YKYD';
	AIW01895.1|hypothetical protein	'14: YKIE';
	AIW01894.1|putative major capsid protein	'89: GKTD'; '379: YKID';
	AIW01893.1|putative primase-helicase	'106: AKNE'; '155: FKIE'; '192: YKID'; '237: GKVD'; '292: YKVE'; '304: IKDE'; '308: FKVD'; '372: WKID'; '655: PKMD'; '697: FKGD'; '703: YKTD'; '838: LKED';
	AIW01891.1|putative packaging ATPase	'18: IKKE';
GK[DE]x[ST]NPLxxxxLxK	0
RRRRx(5)Rx(4)RK	0
Rx[RK]RGLF	0
RxRRGLF	0
RxxRGLF	0
WxxxWx(9)W	0
KGD	2
	AIW01900.1|putative cysteine protease	'79: KGD';
	AIW01893.1|putative primase-helicase	'698: KGD';
KGE	2
	AIW01905.1|hypothetical protein	'41: KGE';
	AIW01900.1|putative cysteine protease	'94: KGE';
[DE]xxxL[LI]	11
	AIW01919.1|hypothetical protein	'230: DLDVLI';
	AIW01916.1|hypothetical protein	'225: EVDILI';
	AIW01908.1|hypothetical protein	'44: DDGKLI';
	AIW01905.1|hypothetical protein	'43: ELWVLI';
	AIW01901.1|hypothetical protein	'137: EYSKLL';
	AIW01900.1|putative cysteine protease	'58: DYRILL'; '161: DYEGLI';
	AIW01899.1|hypothetical protein	'14: EQVNLL';
	AIW01895.1|hypothetical protein	'20: EKLELL'; '96: ELKSLL';
	AIW01894.1|putative major capsid protein	'61: DRRILL';
	AIW01893.1|putative primase-helicase	'299: ELKQLI';
	AIW01891.1|putative packaging ATPase	'168: EIDVLI';
[AG]xxxxGK[ST]	2
	AIW01915.1|hypothetical protein	'26: ARNNIGKT';
	AIW01891.1|putative packaging ATPase	'67: GQAGSGKS';
!!!!DxDxR	0
!!!!D	10
	AIW01915.1|hypothetical protein	'92: LGGLD';
	AIW01910.1|hypothetical protein	'155: GYVLD';
	AIW01906.1|hypothetical protein	'58: FILFD';
	AIW01903.1|hypothetical protein	'477: LGVGD';
	AIW01902.1|hypothetical protein	'76: YILYD'; '295: IIGAD';
	AIW01899.1|hypothetical protein	'3: FYPAD';
	AIW01896.1|putative minor capsid protein	'41: PIVYD';
	AIW01894.1|putative major capsid protein	'198: LVIAD';
	AIW01893.1|putative primase-helicase	'279: VLCAD';
	AIW01891.1|putative packaging ATPase	'135: LCLFD'; '213: YLGLD';
!!!DxxP	0

## Sheet: YSL7
Motif	Number of proteins and protein ID	The motif and position on the proteins
Cx(13,20)Cx(5,6)Cx(9,19)Cx(10,14)Cx(4,14)C	0
KLGxGLxF[DN]	0
KxGGLxF[DN]	0
KRAR	0
KxGFFKR	0
SVSVGMKPSPRP	0
L[FL][VI]F[VIL]LE[LF]LLxF	0
LxCxE	0
!PxV	5
	AIW01945.1|putative minor capsid protein	'156: PPYV';
	AIW01943.1|putative replication origin-binding helicase	'327: FPRV';
	AIW01939.1|putative major capsid protein	'507: APVV';
	AIW01924.1|hypothetical protein	'383: APTV';
	AIW01921.1|hypothetical protein	'180: IPVV';
DGE	2
	AIW01929.1|hypothetical protein	'118: DGE';
	AIW01923.1|putative cysteine protease	'15: DGE';
DLxxL	1
	AIW01924.1|hypothetical protein	'304: DLSSL';
IDA	2
	AIW01927.1|hypothetical protein	'173: IDA';
	AIW01926.1|hypothetical protein	'173: IDA';
LDI	0
LDV	0
RGD	2
	AIW01943.1|putative replication origin-binding helicase	'216: RGD';
	AIW01938.1|hypothetical protein	'95: RGD';
RGDLxxL	0
SDI	2
	AIW01943.1|putative replication origin-binding helicase	'312: SDI';
	AIW01923.1|putative cysteine protease	'8: SDI';
YGL	2
	AIW01945.1|putative minor capsid protein	'85: YGL';
	AIW01928.1|hypothetical protein	'332: YGL';
RxLR	0
[LI]xCx[DE]	1
	AIW01920.1|putative packaging ATPase	'36: LKCMD';
Cx5CxnHx6C	0
W[ST]xCxVTCG	0
L!x![DE]	13
	AIW01945.1|putative minor capsid protein	'199: LLGWD';
	AIW01943.1|putative replication origin-binding helicase	'271: LPLCE'; '842: LLWID';
	AIW01940.1|hypothetical protein	'84: LLTGE';
	AIW01938.1|hypothetical protein	'58: LMGGE';
	AIW01936.1|hypothetical protein	'94: LIPAE';
	AIW01931.1|hypothetical protein	'21: LISGE';
	AIW01928.1|hypothetical protein	'271: LYDYE';
	AIW01927.1|hypothetical protein	'235: LCKYD';
	AIW01926.1|hypothetical protein	'30: LYGID';
	AIW01924.1|hypothetical protein	'503: LINMD';
	AIW01923.1|putative cysteine protease	'70: LYIYD';
	AIW01921.1|hypothetical protein	'118: LFVIE';
	AIW01920.1|putative packaging ATPase	'96: LFDVD';
L[LI][DEN][LF][DE]	0
PWxxW	0
[GE][KR]Q[GE]RL	0
[RK]RQ[RK]RF	0
[LM]VxSxVxA	0
KKKRGLF	0
[QE][ST]RGLF	0
RSS[RG]LF	0
KSS[RG]LF	0
[KR]xTQT	0
G[IV]QVD	0
DSGxxS	1
	AIW01928.1|hypothetical protein	'68: DSGRYS';
[ENT][HNPS][ILV]Y[ADEG]	1
	AIW01937.1|hypothetical protein	'380: NNLYA';
EDLY	0
EHIYD	0
EHLYA	0
ENIYE	0
EPIYA	0
EPIYG	0
EPIYG	0
EPLYA	0
EPLYA	0
EPVYA	0
ESIYE	0
NPLYE	0
TPLYA	0
RxLx[EQD]	4
	AIW01943.1|putative replication origin-binding helicase	'307: RELTE'; '706: RHLND';
	AIW01936.1|hypothetical protein	'45: RDLGQ';
	AIW01927.1|hypothetical protein	'18: RKLND';
	AIW01921.1|hypothetical protein	'152: RKLTD';
N{P}[ST]{P}	22
	AIW01945.1|putative minor capsid protein	'15: NLSS'; '20: NNSS'; '66: NITS'; '101: NSTY'; '192: NNSF'; '305: NYSN';
	AIW01944.1|hypothetical protein	'10: NLTK';
	AIW01943.1|putative replication origin-binding helicase	'18: NATK'; '174: NQSK'; '276: NDSH'; '472: NKSE'; '518: NKTL'; '631: NETS'; '656: NKSW'; '729: NDTL'; '905: NDSL';
	AIW01942.1|hypothetical protein	'32: NISV';
	AIW01941.1|hypothetical protein	'78: NESL'; '204: NKTN';
	AIW01939.1|putative major capsid protein	'3: NNSM'; '27: NEST'; '43: NASL'; '174: NTSR'; '242: NVTV'; '367: NATI'; '382: NCTA'; '390: NISK'; '395: NGSN'; '462: NLTD';
	AIW01938.1|hypothetical protein	'107: NLSL';
	AIW01937.1|hypothetical protein	'398: NTTK';
	AIW01936.1|hypothetical protein	'31: NVST'; '129: NRTK';
	AIW01935.1|hypothetical protein	'70: NFSI'; '93: NITA'; '157: NFSV'; '217: NFSV'; '243: NGST'; '256: NGTG';
	AIW01934.1|hypothetical protein	'64: NQSQ';
	AIW01931.1|hypothetical protein	'62: NNSD';
	AIW01929.1|hypothetical protein	'75: NYTY';
	AIW01928.1|hypothetical protein	'263: NKSQ';
	AIW01927.1|hypothetical protein	'168: NDTS';
	AIW01926.1|hypothetical protein	'143: NTSS';
	AIW01925.1|hypothetical protein	'30: NISV';
	AIW01924.1|hypothetical protein	'150: NGSD'; '265: NYSK'; '312: NGTI'; '321: NATA'; '334: NTSI'; '367: NTSL'; '372: NISA'; '488: NLSG'; '554: NGTQ';
	AIW01923.1|putative cysteine protease	'2: NYSL'; '88: NVSE';
	AIW01922.1|hypothetical protein	'41: NGTY';
	AIW01921.1|hypothetical protein	'138: NLST';
	AIW01920.1|putative packaging ATPase	'143: NKTG'; '221: NLTY'; '248: NITL';
AxxxAxxxAxxxW	0
VxxxIxxLxxxL	1
	AIW01924.1|hypothetical protein	'350: VLQPIESLISTL';
bbbxxb	0
bbxb	0
KKTK	0
GPG[RQ]	0
KRIHIGPGRAFYTT	0
[GD]DIWK	0
LxxLL	4
	AIW01943.1|putative replication origin-binding helicase	'896: LFDLL';
	AIW01937.1|hypothetical protein	'93: LGYLL';
	AIW01929.1|hypothetical protein	'58: LIHLL';
	AIW01923.1|putative cysteine protease	'32: LNILL';
Cx2Cx6Wx3Dx5Hx6C	0
xYxDx	14
	AIW01944.1|hypothetical protein	'70: WYIDD';
	AIW01943.1|putative replication origin-binding helicase	'86: VYFDI'; '206: KYADI'; '290: FYNDL'; '423: IYNDD'; '430: EYSDA'; '466: FYKDC'; '744: IYCDL'; '838: FYFDL'; '874: KYFDF';
	AIW01941.1|hypothetical protein	'167: YYFDI'; '236: DYKDK';
	AIW01939.1|putative major capsid protein	'185: EYYDG';
	AIW01937.1|hypothetical protein	'311: LYTDS';
	AIW01936.1|hypothetical protein	'8: KYTDR';
	AIW01933.1|hypothetical protein	'205: KYKDE';
	AIW01930.1|hypothetical protein	'5: KYNDI';
	AIW01929.1|hypothetical protein	'27: KYKDN';
	AIW01928.1|hypothetical protein	'16: TYNDF'; '99: YYVDN'; '245: IYTDH'; '284: IYADD';
	AIW01927.1|hypothetical protein	'80: YYFDL';
	AIW01924.1|hypothetical protein	'161: TYADG'; '377: IYADG';
	AIW01922.1|hypothetical protein	'43: TYIDH';
	AIW01921.1|hypothetical protein	'146: LYGDK';
PxxP	8
	AIW01945.1|putative minor capsid protein	'107: PQTP'; '240: PTDP';
	AIW01942.1|hypothetical protein	'37: PFFP';
	AIW01939.1|putative major capsid protein	'53: PCPP'; '141: PSAP'; '418: PANP';
	AIW01937.1|hypothetical protein	'16: PRAP'; '98: PPPP'; '213: PYEP'; '567: PVQP';
	AIW01934.1|hypothetical protein	'58: PPSP';
	AIW01930.1|hypothetical protein	'23: PTTP';
	AIW01925.1|hypothetical protein	'35: PFFP';
	AIW01924.1|hypothetical protein	'384: PTVP'; '457: PSPP';
YxYxx!	8
	AIW01945.1|putative minor capsid protein	'122: YSYNII';
	AIW01943.1|putative replication origin-binding helicase	'801: YEYNSI';
	AIW01942.1|hypothetical protein	'48: YIYAII';
	AIW01939.1|putative major capsid protein	'299: YNYATL';
	AIW01937.1|hypothetical protein	'130: YDYSLP';
	AIW01929.1|hypothetical protein	'76: YTYNEI';
	AIW01928.1|hypothetical protein	'272: YDYESI';
	AIW01923.1|putative cysteine protease	'71: YIYDSY';
NYx[EK]C[LI][KIR][NT]APYID	0
[RKY]xxPxxP	2
	AIW01945.1|putative minor capsid protein	'104: YTAPQTP';
	AIW01937.1|hypothetical protein	'95: YLLPPPP';
PxxPx[KR]	1
	AIW01939.1|putative major capsid protein	'141: PSAPDR';
xx[PV]xxP	12
	AIW01945.1|putative minor capsid protein	'36: AIVQNP'; '105: TAPQTP'; '238: FLPTDP';
	AIW01942.1|hypothetical protein	'35: VSPFFP';
	AIW01939.1|putative major capsid protein	'51: TIPCPP'; '139: SFPSAP'; '214: ATVYEP'; '416: TNPANP'; '547: SPVTKP';
	AIW01937.1|hypothetical protein	'14: LKPRAP'; '96: LLPPPP'; '211: FNPYEP'; '446: PFVDTP'; '565: FAPVQP';
	AIW01935.1|hypothetical protein	'59: LQVGNP'; '75: TGVGNP'; '146: FQVGNP'; '206: FQVGNP';
	AIW01934.1|hypothetical protein	'56: REPPSP';
	AIW01933.1|hypothetical protein	'85: FIVPKP';
	AIW01930.1|hypothetical protein	'21: AKPTTP';
	AIW01925.1|hypothetical protein	'33: VYPFFP';
	AIW01924.1|hypothetical protein	'348: VPVLQP'; '382: KAPTVP'; '455: DTPSPP';
	AIW01922.1|hypothetical protein	'11: NLVDSP';
	AIW01920.1|putative packaging ATPase	'48: ELVELP'; '209: GVVWFP';
[ILV]QxxxRGxxx[RK]	0
Ax(3)IQx(2)FRx(4)KK	0
LRGG	0
Yxx[LI]x(6-8)Yxx[LI]	0
[SIVL]xYxx[IVL]	9
	AIW01943.1|putative replication origin-binding helicase	'205: LKYADI';
	AIW01941.1|hypothetical protein	'16: LSYNEI';
	AIW01939.1|putative major capsid protein	'33: VQYSTI';
	AIW01937.1|hypothetical protein	'168: SGYGNI'; '273: ISYASI'; '350: SQYEGV';
	AIW01933.1|hypothetical protein	'176: IDYKKL';
	AIW01930.1|hypothetical protein	'72: VGYQML';
	AIW01929.1|hypothetical protein	'152: LCYEPI';
	AIW01928.1|hypothetical protein	'22: IDYINI';
	AIW01921.1|hypothetical protein	'99: ILYKTL';
WxxF	3
	AIW01943.1|putative replication origin-binding helicase	'529: WNNF';
	AIW01939.1|putative major capsid protein	'532: WASF';
	AIW01932.1|hypothetical protein	'53: WSAF';
KRxxPxGPDPxH	0
KDEL	0
KRx(10,12)K[KR][KR]	0
KRx(10,12)K[KR]X[KR]	0
K[KR]RK	2
	AIW01943.1|putative replication origin-binding helicase	'416: KRRK';
	AIW01921.1|hypothetical protein	'150: KKRK';
KR[KR]R	0
[PR]xxKR{DE}[KR]	0
KRx[WFY]xxAF	0
[RP]xxKR[KR]{DE}	0
LGKR[KR][WFY]	0
KRxR	1
	AIW01922.1|hypothetical protein	'20: KRYR';
RKRP	0
HxCx[ST]WxS	0
[RHK][STALV]x[ST]x[PESRDIFTQ]	7
	AIW01943.1|putative replication origin-binding helicase	'232: KVKTKP'; '279: HSYTHQ'; '406: KSISKE'; '551: KLTTDF';
	AIW01940.1|hypothetical protein	'31: KVKTYQ'; '83: KLLTGE';
	AIW01937.1|hypothetical protein	'139: RSRSSS'; '185: RSRSSS'; '263: RSRSSS';
	AIW01936.1|hypothetical protein	'18: KLQTAT';
	AIW01926.1|hypothetical protein	'64: KTGSQR'; '77: RLDTLD'; '157: HSHTRI';
	AIW01924.1|hypothetical protein	'185: RSATIE'; '382: KAPTVP';
	AIW01921.1|hypothetical protein	'94: KVGTMI';
Rx{P}[ST]{P}P	0
Rxx{P}[ST][IVLM]x	5
	AIW01939.1|putative major capsid protein	'305: RTATSVF';
	AIW01936.1|hypothetical protein	'89: RGHDTLI';
	AIW01927.1|hypothetical protein	'115: RIFDSLS';
	AIW01926.1|hypothetical protein	'92: RTRKSLC';
	AIW01920.1|putative packaging ATPase	'183: RGINTLF';
Gx(1,2)GxxG	5
	AIW01938.1|hypothetical protein	'55: GFGLMG';
	AIW01937.1|hypothetical protein	'354: GVGTSG';
	AIW01935.1|hypothetical protein	'17: GLAGLVG'; '244: GSTGENG';
	AIW01924.1|hypothetical protein	'49: GGVGQTG'; '58: GMTGATG'; '67: GATGATG'; '76: GATGNMG'; '85: GATGATG'; '94: GNMGPTG'; '103: GNNGNNG'; '112: GATGATG'; '121: GLDGATG';
	AIW01921.1|hypothetical protein	'11: GTGSVG';
GxxxG	11
	AIW01945.1|putative minor capsid protein	'211: GNANG';
	AIW01939.1|putative major capsid protein	'314: GASTG'; '526: GYSGG'; '564: GIESG'; '575: GKIRG';
	AIW01938.1|hypothetical protein	'47: GGATG'; '57: GLMGG'; '75: GELLG';
	AIW01937.1|hypothetical protein	'364: GTRQG';
	AIW01936.1|hypothetical protein	'36: GHSQG'; '44: GRDLG'; '86: GTNRG';
	AIW01935.1|hypothetical protein	'51: GSAPG'; '62: GNPSG'; '74: GTGVG'; '138: GSTTG'; '161: GAGAG'; '198: GSTTG'; '221: GTGAG';
	AIW01928.1|hypothetical protein	'152: GVDGG';
	AIW01926.1|hypothetical protein	'115: GLKIG';
	AIW01924.1|hypothetical protein	'165: GGKSG';
	AIW01923.1|putative cysteine protease	'65: GKEKG';
	AIW01920.1|putative packaging ATPase	'30: GKPVG'; '180: GRKRG';
CxxxC	2
	AIW01943.1|putative replication origin-binding helicase	'285: CARFC'; '742: CPIYC';
	AIW01923.1|putative cysteine protease	'132: CGRHC'; '137: CVRSC';
CxxC	4
	AIW01943.1|putative replication origin-binding helicase	'739: CTFC';
	AIW01941.1|hypothetical protein	'105: CEKC'; '120: CKIC';
	AIW01934.1|hypothetical protein	'37: CCGC';
	AIW01920.1|putative packaging ATPase	'176: CLTC';
PPxY	2
	AIW01939.1|putative major capsid protein	'421: PPQY';
	AIW01924.1|hypothetical protein	'259: PPTY';
HxxxW	2
	AIW01943.1|putative replication origin-binding helicase	'586: HFQRW';
	AIW01939.1|putative major capsid protein	'339: HFLIW';
GKYLQRRLQ	0
P[TS]AP	1
	AIW01939.1|putative major capsid protein	'141: PSAP';
YxxL	15
	AIW01945.1|putative minor capsid protein	'139: YTQL'; '260: YATL';
	AIW01944.1|hypothetical protein	'60: YMSL';
	AIW01943.1|putative replication origin-binding helicase	'291: YNDL'; '337: YTIL'; '343: YPNL'; '565: YPPL'; '745: YCDL'; '757: YTPL'; '839: YFDL';
	AIW01941.1|hypothetical protein	'182: YAYL';
	AIW01940.1|hypothetical protein	'10: YDRL'; '39: YYEL';
	AIW01939.1|putative major capsid protein	'301: YATL';
	AIW01937.1|hypothetical protein	'462: YNEL';
	AIW01933.1|hypothetical protein	'178: YKKL';
	AIW01930.1|hypothetical protein	'44: YAIL'; '74: YQML';
	AIW01929.1|hypothetical protein	'84: YMNL'; '90: YNWL';
	AIW01928.1|hypothetical protein	'50: YIRL';
	AIW01927.1|hypothetical protein	'36: YKFL'; '81: YFDL'; '220: YMKL'; '300: YVKL';
	AIW01926.1|hypothetical protein	'27: YMGL'; '73: YNNL';
	AIW01923.1|putative cysteine protease	'23: YSEL';
	AIW01921.1|hypothetical protein	'71: YSPL'; '101: YKTL';
LYPxL	0
RxxK	14
	AIW01943.1|putative replication origin-binding helicase	'168: RNMK'; '246: RAVK'; '303: RRQK'; '353: RKFK'; '418: RKIK';
	AIW01941.1|hypothetical protein	'41: RHEK'; '147: REQK'; '151: RIEK';
	AIW01940.1|hypothetical protein	'77: REQK';
	AIW01939.1|putative major capsid protein	'231: RNPK';
	AIW01937.1|hypothetical protein	'61: RKSK'; '472: RITK';
	AIW01936.1|hypothetical protein	'130: RTKK';
	AIW01933.1|hypothetical protein	'27: RIKK'; '73: RVDK'; '225: RPFK';
	AIW01929.1|hypothetical protein	'26: RKYK'; '125: RTFK'; '162: RDYK';
	AIW01928.1|hypothetical protein	'56: RCYK'; '71: RYSK'; '295: RWIK';
	AIW01927.1|hypothetical protein	'69: RDLK'; '129: RKKK'; '299: RYVK';
	AIW01926.1|hypothetical protein	'12: RKYK'; '92: RTRK'; '104: RYNK'; '161: RIIK';
	AIW01925.1|hypothetical protein	'21: RGIK';
	AIW01922.1|hypothetical protein	'59: RHLK';
	AIW01921.1|hypothetical protein	'81: RNPK'; '129: RNDK';
LGxGxxIxW	0
PPLP	0
SLxYLA	0
T[QDE]x5ADx2[IL]	0
VxHxMY	0
Rx[LC]	16
	AIW01943.1|putative replication origin-binding helicase	'287: RFC'; '307: REL'; '706: RHL';
	AIW01941.1|hypothetical protein	'9: RGL'; '139: RNL'; '160: RLL';
	AIW01939.1|putative major capsid protein	'254: RML'; '578: RGL';
	AIW01938.1|hypothetical protein	'71: RSC';
	AIW01937.1|hypothetical protein	'91: RPL';
	AIW01936.1|hypothetical protein	'45: RDL';
	AIW01933.1|hypothetical protein	'12: REL';
	AIW01929.1|hypothetical protein	'108: REL';
	AIW01928.1|hypothetical protein	'171: RDL';
	AIW01927.1|hypothetical protein	'18: RKL'; '69: RDL'; '157: RNL'; '251: RIL';
	AIW01926.1|hypothetical protein	'54: RFC';
	AIW01924.1|hypothetical protein	'482: RYC';
	AIW01923.1|putative cysteine protease	'134: RHC'; '139: RSC';
	AIW01922.1|hypothetical protein	'59: RHL';
	AIW01921.1|hypothetical protein	'152: RKL';
	AIW01920.1|putative packaging ATPase	'124: RIC'; '220: RNL';
RxL!	4
	AIW01939.1|putative major capsid protein	'578: RGLL';
	AIW01937.1|hypothetical protein	'91: RPLG';
	AIW01936.1|hypothetical protein	'45: RDLG';
	AIW01933.1|hypothetical protein	'12: RELA';
RxLX!	6
	AIW01939.1|putative major capsid protein	'254: RMLSY';
	AIW01937.1|hypothetical protein	'91: RPLGY';
	AIW01929.1|hypothetical protein	'108: RELHY';
	AIW01928.1|hypothetical protein	'171: RDLSY';
	AIW01927.1|hypothetical protein	'69: RDLKG'; '157: RNLDY';
	AIW01920.1|putative packaging ATPase	'220: RNLTY';
CETTG	0
PHQ	0
LPxTG	0
ExxxLV	2
	AIW01937.1|hypothetical protein	'298: ERNALV'; '327: ELSGLV';
	AIW01921.1|hypothetical protein	'36: EPDILV';
[VI]x[VI][VI]	9
	AIW01943.1|putative replication origin-binding helicase	'150: IKII'; '502: VVII'; '533: IRII';
	AIW01941.1|hypothetical protein	'85: ILIV';
	AIW01939.1|putative major capsid protein	'23: VLIV';
	AIW01933.1|hypothetical protein	'193: VPII';
	AIW01928.1|hypothetical protein	'127: VAIV';
	AIW01926.1|hypothetical protein	'8: IIVI'; '136: IGIV';
	AIW01922.1|hypothetical protein	'7: IQIV';
	AIW01921.1|hypothetical protein	'180: IPVV';
	AIW01920.1|putative packaging ATPase	'21: VAII';
!!xSxS[DE][DE][DE]	0
!Kx[DE]	13
	AIW01943.1|putative replication origin-binding helicase	'5: FKTE'; '228: IKVE'; '727: FKND';
	AIW01941.1|hypothetical protein	'190: CKWE'; '266: LKFD';
	AIW01939.1|putative major capsid protein	'535: FKND';
	AIW01937.1|hypothetical protein	'384: AKDE'; '538: AKKE';
	AIW01936.1|hypothetical protein	'61: YKGE'; '67: LKNE';
	AIW01933.1|hypothetical protein	'10: AKRE'; '28: IKKE'; '60: IKQE'; '79: PKAD'; '171: FKSD'; '206: YKDE';
	AIW01930.1|hypothetical protein	'33: YKKE';
	AIW01929.1|hypothetical protein	'167: FKIE';
	AIW01928.1|hypothetical protein	'314: LKDE';
	AIW01927.1|hypothetical protein	'98: IKTE'; '226: LKKE'; '236: CKYD'; '301: VKLD';
	AIW01923.1|putative cysteine protease	'61: LKKE';
	AIW01922.1|hypothetical protein	'16: PKKD';
	AIW01921.1|hypothetical protein	'185: LKLD';
GK[DE]x[ST]NPLxxxxLxK	0
RRRRx(5)Rx(4)RK	0
Rx[RK]RGLF	0
RxRRGLF	0
RxxRGLF	0
WxxxWx(9)W	0
KGD	0
KGE	1
	AIW01936.1|hypothetical protein	'62: KGE';
[DE]xxxL[LI]	7
	AIW01943.1|putative replication origin-binding helicase	'383: DDKYLI'; '507: EIETLL'; '540: DKVILL';
	AIW01941.1|hypothetical protein	'157: EKERLL';
	AIW01937.1|hypothetical protein	'508: DIANLL';
	AIW01931.1|hypothetical protein	'17: DEINLI';
	AIW01929.1|hypothetical protein	'4: EVEDLI';
	AIW01927.1|hypothetical protein	'239: DGTPLL';
	AIW01923.1|putative cysteine protease	'100: EEPYLL'; '167: ELTKLI';
[AG]xxxxGK[ST]	1
	AIW01920.1|putative packaging ATPase	'76: GPAGSGKS';
!!!!DxDxR	0
!!!!D	13
	AIW01945.1|putative minor capsid protein	'7: PAVFD'; '58: IPLWD'; '199: LLGWD'; '281: ALPLD'; '297: PMLCD'; '321: FPALD';
	AIW01944.1|hypothetical protein	'69: YWYID';
	AIW01943.1|putative replication origin-binding helicase	'156: GLGWD'; '502: VVIID'; '542: VILLD'; '743: PIYCD'; '842: LLWID'; '884: VVVYD';
	AIW01935.1|hypothetical protein	'237: AGLVD';
	AIW01933.1|hypothetical protein	'19: GIPID';
	AIW01932.1|hypothetical protein	'10: PYIGD'; '23: IFAYD';
	AIW01931.1|hypothetical protein	'75: GIFAD';
	AIW01928.1|hypothetical protein	'150: FMGVD';
	AIW01926.1|hypothetical protein	'30: LYGID';
	AIW01924.1|hypothetical protein	'376: AIYAD';
	AIW01923.1|putative cysteine protease	'70: LYIYD';
	AIW01921.1|hypothetical protein	'145: CLYGD'; '180: IPVVD';
	AIW01920.1|putative packaging ATPase	'151: VVVFD';
!!!DxxP	1
	AIW01945.1|putative minor capsid protein	'150: LPMDANP';

## Sheet: Zamilon
Motif	Number of proteins and protein ID	The motif and position on the proteins
Cx(13,20)Cx(5,6)Cx(9,19)Cx(10,14)Cx(4,14)C	0
KLGxGLxF[DN]	0
KxGGLxF[DN]	0
KRAR	0
KxGFFKR	0
SVSVGMKPSPRP	0
L[FL][VI]F[VIL]LE[LF]LLxF	0
LxCxE	0
!PxV	5
	CDI70059.1|hypothetical protein	'20: MPRV';
	CDI70057.1|hypothetical protein	'122: IPEV';
	CDI70052.1|DNA replication protein	'629: FPYV';
	CDI70050.1|hypothetical protein	'306: LPIV'; '425: APIV';
	CDI70048.1|minor virion protein	'298: VPLV';
DGE	0
DLxxL	1
	CDI70046.1|hypothetical protein	'60: DLKNL';
IDA	0
LDI	0
LDV	1
	CDI70048.1|minor virion protein	'349: LDV';
RGD	0
RGDLxxL	0
SDI	3
	CDI70056.1|minor virion protein	'51: SDI';
	CDI70049.1|Capsid protein	'245: SDI';
	CDI70046.1|hypothetical protein	'67: SDI';
YGL	0
RxLR	2
	CDI70052.1|DNA replication protein	'362: RYLR';
	CDI70051.1|hypothetical protein	'70: RKLR';
[LI]xCx[DE]	2
	CDI70049.1|Capsid protein	'416: IVCLE';
	CDI70048.1|minor virion protein	'191: IYCNE';
Cx5CxnHx6C	0
W[ST]xCxVTCG	0
L!x![DE]	7
	CDI70061.1|DNA packaging protein	'128: LCLFD';
	CDI70057.1|hypothetical protein	'109: LPTYE';
	CDI70055.1|hypothetical protein	'31: LGMLD'; '120: LLLLE';
	CDI70054.1|Putative integrase	'21: LYKLE'; '154: LAWVD';
	CDI70052.1|DNA replication protein	'35: LLSAE'; '327: LFELE'; '343: LYIFD'; '772: LADIE';
	CDI70050.1|hypothetical protein	'233: LIYVD';
	CDI70048.1|minor virion protein	'43: LYNPD'; '65: LMIPE'; '220: LFNVE';
L[LI][DEN][LF][DE]	0
PWxxW	0
[GE][KR]Q[GE]RL	0
[RK]RQ[RK]RF	0
[LM]VxSxVxA	0
KKKRGLF	0
[QE][ST]RGLF	0
RSS[RG]LF	0
KSS[RG]LF	0
[KR]xTQT	0
G[IV]QVD	0
DSGxxS	0
[ENT][HNPS][ILV]Y[ADEG]	1
	CDI70052.1|DNA replication protein	'213: TSLYE';
EDLY	0
EHIYD	0
EHLYA	0
ENIYE	0
EPIYA	0
EPIYG	0
EPIYG	0
EPLYA	0
EPLYA	0
EPVYA	0
ESIYE	0
NPLYE	0
TPLYA	0
RxLx[EQD]	3
	CDI70063.1|hypothetical protein	'139: RILEE';
	CDI70053.1|hypothetical protein	'65: RQLNE'; '79: RELNE';
	CDI70048.1|minor virion protein	'183: RNLAQ';
N{P}[ST]{P}	13
	CDI70059.1|hypothetical protein	'38: NMTT';
	CDI70058.1|collagen-like protein	'30: NLSN'; '222: NATI';
	CDI70057.1|hypothetical protein	'140: NCSY'; '230: NASG';
	CDI70056.1|minor virion protein	'16: NKSN'; '59: NISL'; '93: NLTF'; '102: NATS';
	CDI70054.1|Putative integrase	'15: NITM'; '97: NCSR';
	CDI70053.1|hypothetical protein	'95: NESQ'; '134: NITE';
	CDI70052.1|DNA replication protein	'537: NDSR'; '600: NFTV';
	CDI70051.1|hypothetical protein	'41: NSSN';
	CDI70050.1|hypothetical protein	'312: NISL';
	CDI70049.1|Capsid protein	'224: NLTS'; '254: NSTI'; '261: NVSF'; '307: NATS'; '358: NLTW'; '386: NKTW'; '474: NTSA'; '495: NHSM';
	CDI70048.1|minor virion protein	'25: NDSG'; '79: NNTI'; '120: NRTV';
	CDI70047.1|Putative transposase	'56: NRTT'; '77: NESD'; '81: NESD'; '130: NESD'; '136: NQSS';
	CDI70046.1|hypothetical protein	'132: NLSK';
AxxxAxxxAxxxW	0
VxxxIxxLxxxL	0
bbbxxb	0
bbxb	0
KKTK	0
GPG[RQ]	0
KRIHIGPGRAFYTT	0
[GD]DIWK	0
LxxLL	5
	CDI70062.1|hypothetical protein	'94: LKALL';
	CDI70056.1|minor virion protein	'146: LITLL';
	CDI70055.1|hypothetical protein	'118: LSLLL';
	CDI70054.1|Putative integrase	'26: LDDLL'; '185: LDYLL';
	CDI70052.1|DNA replication protein	'32: LKRLL'; '420: LGYLL';
Cx2Cx6Wx3Dx5Hx6C	0
xYxDx	10
	CDI70060.1|hypothetical protein	'70: VYKDS';
	CDI70057.1|hypothetical protein	'142: SYVDG';
	CDI70056.1|minor virion protein	'157: VYKDN';
	CDI70055.1|hypothetical protein	'42: LYPDL'; '94: GYPDN';
	CDI70052.1|DNA replication protein	'75: YYSDK'; '672: AYQDY';
	CDI70050.1|hypothetical protein	'7: DYFDH'; '234: IYVDL'; '251: DYLDN'; '274: YYSDM';
	CDI70049.1|Capsid protein	'156: SYRDA';
	CDI70048.1|minor virion protein	'14: VYYDI';
	CDI70047.1|Putative transposase	'154: NYNDN';
	CDI70045.1|hypothetical protein	'32: EYLDK';
PxxP	8
	CDI70058.1|collagen-like protein	'25: PSNP';
	CDI70057.1|hypothetical protein	'25: PTNP';
	CDI70056.1|minor virion protein	'25: PANP'; '141: PVNP';
	CDI70050.1|hypothetical protein	'412: PPPP';
	CDI70049.1|Capsid protein	'281: PIPP';
	CDI70048.1|minor virion protein	'21: PYNP'; '112: PPPP'; '238: PAYP';
	CDI70045.1|hypothetical protein	'46: PETP';
	CDI70044.1|hypothetical protein	'81: PFKP';
YxYxx!	4
	CDI70061.1|DNA packaging protein	'78: YNYKKL';
	CDI70055.1|hypothetical protein	'9: YNYNKM'; '115: YPYLSL';
	CDI70049.1|Capsid protein	'288: YPYFKL';
	CDI70044.1|hypothetical protein	'92: YQYSEL';
NYx[EK]C[LI][KIR][NT]APYID	0
[RKY]xxPxxP	1
	CDI70044.1|hypothetical protein	'78: KELPFKP';
PxxPx[KR]	0
xx[PV]xxP	13
	CDI70061.1|DNA packaging protein	'46: KFVPYP';
	CDI70059.1|hypothetical protein	'21: PRVEKP';
	CDI70058.1|collagen-like protein	'23: NLPSNP';
	CDI70057.1|hypothetical protein	'23: NLPTNP';
	CDI70056.1|minor virion protein	'23: NVPANP'; '139: NRPVNP';
	CDI70055.1|hypothetical protein	'39: QIVLYP'; '53: DEVLGP';
	CDI70053.1|hypothetical protein	'15: ILVKLP';
	CDI70052.1|DNA replication protein	'14: KKVVKP';
	CDI70050.1|hypothetical protein	'123: SGVYIP'; '387: QFVIKP'; '410: FNPPPP'; '426: PIVRYP'; '433: EDVENP';
	CDI70049.1|Capsid protein	'205: EQVFLP'; '279: NIPIPP';
	CDI70048.1|minor virion protein	'19: VIPYNP'; '110: DTPPPP'; '162: YFVYSP'; '236: TAPAYP';
	CDI70045.1|hypothetical protein	'44: IDPETP';
	CDI70044.1|hypothetical protein	'79: ELPFKP';
[ILV]QxxxRGxxx[RK]	0
Ax(3)IQx(2)FRx(4)KK	0
LRGG	0
Yxx[LI]x(6-8)Yxx[LI]	0
[SIVL]xYxx[IVL]	10
	CDI70062.1|hypothetical protein	'54: LKYKKL';
	CDI70058.1|collagen-like protein	'206: SIYSRI'; '233: IIYFSI'; '264: VQYGIV';
	CDI70056.1|minor virion protein	'83: VAYTKI';
	CDI70055.1|hypothetical protein	'41: VLYPDL'; '47: INYNSI';
	CDI70054.1|Putative integrase	'85: IIYIII'; '199: LRYAGI';
	CDI70052.1|DNA replication protein	'67: IGYVKV'; '214: SLYEKI';
	CDI70050.1|hypothetical protein	'233: LIYVDL'; '315: LLYQIV'; '422: LKYAPI';
	CDI70049.1|Capsid protein	'202: VLYEQV'; '336: VIYQNL';
	CDI70048.1|minor virion protein	'14: VYYDIV'; '87: LEYNGV';
	CDI70046.1|hypothetical protein	'25: VSYDQL';
WxxF	3
	CDI70063.1|hypothetical protein	'59: WVAF';
	CDI70054.1|Putative integrase	'171: WAKF';
	CDI70049.1|Capsid protein	'389: WTEF';
KRxxPxGPDPxH	0
KDEL	0
KRx(10,12)K[KR][KR]	0
KRx(10,12)K[KR]X[KR]	0
K[KR]RK	0
KR[KR]R	0
[PR]xxKR{DE}[KR]	0
KRx[WFY]xxAF	0
[RP]xxKR[KR]{DE}	1
	CDI70063.1|hypothetical protein	'37: RTVKRRV';
LGKR[KR][WFY]	0
KRxR	0
RKRP	0
HxCx[ST]WxS	0
[RHK][STALV]x[ST]x[PESRDIFTQ]	11
	CDI70062.1|hypothetical protein	'13: KAGTPE';
	CDI70060.1|hypothetical protein	'100: KTYTRS';
	CDI70057.1|hypothetical protein	'17: KSHSLT';
	CDI70056.1|minor virion protein	'17: KSNTLT';
	CDI70054.1|Putative integrase	'224: HVNTEQ';
	CDI70053.1|hypothetical protein	'26: KLQSCI';
	CDI70052.1|DNA replication protein	'34: RLLSAE'; '433: KTGTFT';
	CDI70050.1|hypothetical protein	'36: KLLSVT';
	CDI70049.1|Capsid protein	'387: KTWTEF';
	CDI70047.1|Putative transposase	'97: KSKSKR';
	CDI70045.1|hypothetical protein	'18: KLESLR';
Rx{P}[ST]{P}P	0
Rxx{P}[ST][IVLM]x	2
	CDI70055.1|hypothetical protein	'81: RDENTIE';
	CDI70049.1|Capsid protein	'182: RGSYSMN';
Gx(1,2)GxxG	4
	CDI70058.1|collagen-like protein	'56: GGGGGG'; '64: GEKGDKG'; '73: GTNGLKG'; '82: GSNGLKG'; '91: GSNGLKG'; '100: GSGDKG'; '108: GDAGLDG'; '117: GDIGSNG'; '129: GSGDKG'; '137: GDAGING'; '149: GSGDKG'; '157: GDTGTNG'; '166: GNLGDKG';
	CDI70057.1|hypothetical protein	'56: GTGSSG'; '64: GDKGDPG'; '73: GLKGDKG'; '82: GVGIKG'; '90: GPKGNTG';
	CDI70056.1|minor virion protein	'169: GIGGSG';
	CDI70049.1|Capsid protein	'562: GYGEGG';
GxxxG	10
	CDI70063.1|hypothetical protein	'22: GTEVG'; '27: GVLAG'; '49: GTKAG'; '71: GMKYG';
	CDI70062.1|hypothetical protein	'11: GKKAG';
	CDI70061.1|DNA packaging protein	'20: GKYKG';
	CDI70060.1|hypothetical protein	'63: GKKNG'; '77: GRTYG';
	CDI70058.1|collagen-like protein	'56: GGGGG'; '243: GDFNG'; '258: GASTG';
	CDI70057.1|hypothetical protein	'93: GNTGG'; '164: GTSIG';
	CDI70052.1|DNA replication protein	'64: GDEIG'; '521: GGYIG';
	CDI70049.1|Capsid protein	'366: GVLSG'; '411: GLEGG'; '422: GKDVG'; '562: GYGEG'; '567: GVSAG'; '572: GVVAG'; '584: GVLVG';
	CDI70048.1|minor virion protein	'203: GIPFG';
	CDI70044.1|hypothetical protein	'19: GKEVG';
CxxxC	1
	CDI70055.1|hypothetical protein	'146: CGRWC';
CxxC	3
	CDI70063.1|hypothetical protein	'18: CPNC';
	CDI70060.1|hypothetical protein	'95: CEFC';
	CDI70051.1|hypothetical protein	'30: CTIC';
PPxY	0
HxxxW	0
GKYLQRRLQ	0
P[TS]AP	0
YxxL	12
	CDI70063.1|hypothetical protein	'87: YEAL';
	CDI70062.1|hypothetical protein	'56: YKKL'; '70: YKNL';
	CDI70061.1|DNA packaging protein	'80: YKKL';
	CDI70055.1|hypothetical protein	'3: YFIL'; '43: YPDL'; '115: YPYL';
	CDI70053.1|hypothetical protein	'140: YKYL';
	CDI70052.1|DNA replication protein	'644: YYKL';
	CDI70051.1|hypothetical protein	'62: YEHL'; '69: YRKL'; '76: YYKL';
	CDI70050.1|hypothetical protein	'150: YNTL'; '235: YVDL';
	CDI70049.1|Capsid protein	'290: YFKL'; '338: YQNL'; '500: YHEL';
	CDI70048.1|minor virion protein	'62: YVPL'; '251: YATL';
	CDI70046.1|hypothetical protein	'27: YDQL';
	CDI70044.1|hypothetical protein	'94: YSEL';
LYPxL	1
	CDI70055.1|hypothetical protein	'42: LYPDL';
RxxK	8
	CDI70063.1|hypothetical protein	'37: RTVK'; '41: RRVK'; '129: RSPK';
	CDI70061.1|DNA packaging protein	'122: RDIK';
	CDI70059.1|hypothetical protein	'22: RVEK'; '64: RTSK'; '74: REFK';
	CDI70054.1|Putative integrase	'59: RSLK'; '135: RKTK';
	CDI70052.1|DNA replication protein	'143: RREK'; '414: RTAK'; '761: RFWK';
	CDI70050.1|hypothetical protein	'19: REVK'; '57: RIQK'; '87: RLQK'; '175: RERK';
	CDI70049.1|Capsid protein	'579: RRKK';
	CDI70047.1|Putative transposase	'10: RRNK'; '57: RTTK'; '102: RGKK';
LGxGxxIxW	0
PPLP	0
SLxYLA	0
T[QDE]x5ADx2[IL]	0
VxHxMY	0
Rx[LC]	9
	CDI70063.1|hypothetical protein	'139: RIL';
	CDI70055.1|hypothetical protein	'148: RWC'; '153: RIL'; '157: RHL';
	CDI70054.1|Putative integrase	'59: RSL'; '96: RNC'; '120: RVL'; '183: RVL';
	CDI70053.1|hypothetical protein	'65: RQL'; '79: REL';
	CDI70052.1|DNA replication protein	'34: RLL'; '47: RQL'; '362: RYL'; '556: RIL';
	CDI70051.1|hypothetical protein	'70: RKL';
	CDI70050.1|hypothetical protein	'416: RFL';
	CDI70049.1|Capsid protein	'324: RKL';
	CDI70048.1|minor virion protein	'183: RNL';
RxL!	6
	CDI70055.1|hypothetical protein	'153: RILL';
	CDI70054.1|Putative integrase	'120: RVLV';
	CDI70052.1|DNA replication protein	'556: RILM';
	CDI70050.1|hypothetical protein	'416: RFLP';
	CDI70049.1|Capsid protein	'324: RKLY';
	CDI70048.1|minor virion protein	'183: RNLA';
RxLX!	5
	CDI70055.1|hypothetical protein	'157: RHLSI';
	CDI70054.1|Putative integrase	'59: RSLKV'; '183: RVLDY';
	CDI70052.1|DNA replication protein	'34: RLLSA'; '47: RQLSA';
	CDI70050.1|hypothetical protein	'416: RFLPY';
	CDI70049.1|Capsid protein	'324: RKLYV';
CETTG	0
PHQ	0
LPxTG	0
ExxxLV	0
[VI]x[VI][VI]	5
	CDI70056.1|minor virion protein	'132: IFVI';
	CDI70054.1|Putative integrase	'8: IKII'; '86: IYII';
	CDI70050.1|hypothetical protein	'118: IGII';
	CDI70048.1|minor virion protein	'285: VGVV';
	CDI70044.1|hypothetical protein	'41: VLII';
!!xSxS[DE][DE][DE]	0
!Kx[DE]	15
	CDI70062.1|hypothetical protein	'99: VKKD';
	CDI70061.1|DNA packaging protein	'5: IKYD'; '211: PKKD';
	CDI70060.1|hypothetical protein	'2: LKRD';
	CDI70058.1|collagen-like protein	'77: LKGD'; '86: LKGD'; '95: LKGD'; '106: LKGD'; '115: LKGD'; '124: LKGD'; '135: LKGD'; '144: LKGE'; '155: LKGD'; '173: LKGD';
	CDI70057.1|hypothetical protein	'62: PKGD'; '74: LKGD'; '85: IKGE';
	CDI70055.1|hypothetical protein	'79: FKRD'; '177: AKPD';
	CDI70054.1|Putative integrase	'22: YKLE'; '126: AKSE'; '166: IKDD';
	CDI70053.1|hypothetical protein	'70: IKSE'; '77: LKRE'; '91: LKKE';
	CDI70052.1|DNA replication protein	'197: FKEE'; '209: AKKE'; '456: PKYD';
	CDI70050.1|hypothetical protein	'14: IKFD'; '212: VKID'; '266: IKEE';
	CDI70048.1|minor virion protein	'364: IKKD';
	CDI70047.1|Putative transposase	'51: MKEE';
	CDI70046.1|hypothetical protein	'72: FKRE';
	CDI70045.1|hypothetical protein	'12: LKKE';
	CDI70044.1|hypothetical protein	'82: FKPD';
GK[DE]x[ST]NPLxxxxLxK	0
RRRRx(5)Rx(4)RK	0
Rx[RK]RGLF	0
RxRRGLF	0
RxxRGLF	0
WxxxWx(9)W	0
KGD	2
	CDI70058.1|collagen-like protein	'66: KGD'; '78: KGD'; '87: KGD'; '96: KGD'; '107: KGD'; '116: KGD'; '125: KGD'; '136: KGD'; '156: KGD'; '174: KGD';
	CDI70057.1|hypothetical protein	'63: KGD'; '66: KGD'; '75: KGD'; '78: KGD';
KGE	2
	CDI70058.1|collagen-like protein	'63: KGE'; '69: KGE'; '145: KGE';
	CDI70057.1|hypothetical protein	'86: KGE';
[DE]xxxL[LI]	5
	CDI70062.1|hypothetical protein	'62: DAKILI';
	CDI70054.1|Putative integrase	'25: ELDDLL';
	CDI70052.1|DNA replication protein	'275: DIKVLL';
	CDI70050.1|hypothetical protein	'215: DMISLI'; '301: DVNILL'; '359: DKESLI';
	CDI70046.1|hypothetical protein	'52: EEQLLI';
[AG]xxxxGK[ST]	2
	CDI70061.1|DNA packaging protein	'63: GQSGSGKS';
	CDI70052.1|DNA replication protein	'503: GRSNAGKS';
!!!!DxDxR	0
!!!!D	10
	CDI70061.1|DNA packaging protein	'128: LCLFD';
	CDI70058.1|collagen-like protein	'58: GGGGD';
	CDI70056.1|minor virion protein	'115: ALPAD'; '132: IFVID';
	CDI70055.1|hypothetical protein	'31: LGMLD'; '41: VLYPD'; '93: GGYPD';
	CDI70054.1|Putative integrase	'154: LAWVD'; '242: VFAMD';
	CDI70052.1|DNA replication protein	'135: PYLVD'; '246: MAMYD'; '343: LYIFD'; '488: ALAGD'; '522: GYIGD'; '631: YVFVD';
	CDI70050.1|hypothetical protein	'233: LIYVD';
	CDI70049.1|Capsid protein	'211: PFIWD'; '463: IAVYD'; '506: VYGGD';
	CDI70048.1|minor virion protein	'198: FPFLD'; '206: FGGLD'; '292: GILAD';
	CDI70044.1|hypothetical protein	'4: PFAMD';
!!!DxxP	3
	CDI70057.1|hypothetical protein	'206: GIIDMTP';
	CDI70056.1|minor virion protein	'116: LPADLRP';
	CDI70048.1|minor virion protein	'199: PFLDGIP'; '293: ILADFVP';

## Sheet: DSLV
Motif	Number of proteins and protein ID	The motif and position on the proteins
Cx(13,20)Cx(5,6)Cx(9,19)Cx(10,14)Cx(4,14)C	0
KLGxGLxF[DN]	0
KxGGLxF[DN]	0
KRAR	0
KxGFFKR	0
SVSVGMKPSPRP	0
L[FL][VI]F[VIL]LE[LF]LLxF	0
LxCxE	0
!PxV	7
	KT894027.1_prot_ALN97659.1_8 [protein=hypothetical protein] [protein_id=ALN97659.1] [location=complement(8493..9164)]	'76: LPIV';
	KT894027.1_prot_ALN97664.1_13 [protein=hypothetical protein] [protein_id=ALN97664.1] [location=14150..14464]	'96: LPDV';
	KT894027.1_prot_ALN97665.1_14 [protein=putative minor capsid protein] [protein_id=ALN97665.1] [location=14858..16090]	'120: PPAV'; '347: FPNV';
	KT894027.1_prot_ALN97666.1_15 [protein=putative major capsid protein] [protein_id=ALN97666.1] [location=16147..17874]	'423: LPQV';
	KT894027.1_prot_ALN97670.1_19 [protein=hypothetical protein] [protein_id=ALN97670.1] [location=20100..20450]	'24: APFV';
	KT894027.1_prot_ALN97671.1_20 [protein=hypothetical protein] [protein_id=ALN97671.1] [location=complement(20447..21490)]	'198: LPAV';
	KT894027.1_prot_ALN97674.1_23 [protein=hypothetical protein] [protein_id=ALN97674.1] [location=complement(24067..26100)]	'349: MPVV'; '447: APYV';
DGE	3
	KT894027.1_prot_ALN97655.1_4 [protein=putative primase-helicase] [protein_id=ALN97655.1] [location=2328..4901]	'64: DGE';
	KT894027.1_prot_ALN97657.1_6 [protein=hypothetical protein] [protein_id=ALN97657.1] [location=5440..6375]	'247: DGE';
	KT894027.1_prot_ALN97665.1_14 [protein=putative minor capsid protein] [protein_id=ALN97665.1] [location=14858..16090]	'244: DGE';
DLxxL	2
	KT894027.1_prot_ALN97653.1_2 [protein=hypothetical protein] [protein_id=ALN97653.1] [location=complement(783..1649)]	'165: DLKNL';
	KT894027.1_prot_ALN97669.1_18 [protein=hypothetical protein] [protein_id=ALN97669.1] [location=complement(19296..19886)]	'89: DLLDL';
IDA	3
	KT894027.1_prot_ALN97653.1_2 [protein=hypothetical protein] [protein_id=ALN97653.1] [location=complement(783..1649)]	'237: IDA';
	KT894027.1_prot_ALN97674.1_23 [protein=hypothetical protein] [protein_id=ALN97674.1] [location=complement(24067..26100)]	'117: IDA';
	KT894027.1_prot_ALN97679.1_28 [protein=hypothetical protein] [protein_id=ALN97679.1] [location=27918..28748]	'120: IDA';
LDI	1
	KT894027.1_prot_ALN97663.1_12 [protein=hypothetical protein] [protein_id=ALN97663.1] [location=12807..14093]	'288: LDI';
LDV	3
	KT894027.1_prot_ALN97662.1_11 [protein=hypothetical protein] [protein_id=ALN97662.1] [location=11340..12761]	'226: LDV';
	KT894027.1_prot_ALN97664.1_13 [protein=hypothetical protein] [protein_id=ALN97664.1] [location=14150..14464]	'79: LDV';
	KT894027.1_prot_ALN97665.1_14 [protein=putative minor capsid protein] [protein_id=ALN97665.1] [location=14858..16090]	'11: LDV';
RGD	1
	KT894027.1_prot_ALN97674.1_23 [protein=hypothetical protein] [protein_id=ALN97674.1] [location=complement(24067..26100)]	'42: RGD';
RGDLxxL	0
SDI	0
YGL	2
	KT894027.1_prot_ALN97672.1_21 [protein=hypothetical protein] [protein_id=ALN97672.1] [location=complement(21303..23639)]	'519: YGL';
	KT894027.1_prot_ALN97674.1_23 [protein=hypothetical protein] [protein_id=ALN97674.1] [location=complement(24067..26100)]	'137: YGL';
RxLR	0
[LI]xCx[DE]	0
Cx(5)Cx(1,)Hx(6)C	0
W[ST]xCxVTCG	0
L!x![DE]	11
	KT894027.1_prot_ALN97655.1_4 [protein=putative primase-helicase] [protein_id=ALN97655.1] [location=2328..4901]	'465: LCFVE'; '608: LASAD'; '726: LYMIE';
	KT894027.1_prot_ALN97656.1_5 [protein=hypothetical protein] [protein_id=ALN97656.1] [location=4957..5388]	'92: LFKFD';
	KT894027.1_prot_ALN97657.1_6 [protein=hypothetical protein] [protein_id=ALN97657.1] [location=5440..6375]	'110: LPKWD'; '243: LVYAD';
	KT894027.1_prot_ALN97660.1_9 [protein=putative collagen triple helix repeat-containing protein] [protein_id=ALN97660.1] [location=9222..10679]	'24: LIPWE'; '202: LANLD';
	KT894027.1_prot_ALN97662.1_11 [protein=hypothetical protein] [protein_id=ALN97662.1] [location=11340..12761]	'40: LYYLD'; '391: LGIYD';
	KT894027.1_prot_ALN97663.1_12 [protein=hypothetical protein] [protein_id=ALN97663.1] [location=12807..14093]	'299: LVGGD';
	KT894027.1_prot_ALN97665.1_14 [protein=putative minor capsid protein] [protein_id=ALN97665.1] [location=14858..16090]	'183: LWNAE'; '353: LPTAE';
	KT894027.1_prot_ALN97666.1_15 [protein=putative major capsid protein] [protein_id=ALN97666.1] [location=16147..17874]	'307: LPFAE';
	KT894027.1_prot_ALN97669.1_18 [protein=hypothetical protein] [protein_id=ALN97669.1] [location=complement(19296..19886)]	'90: LLDLE';
	KT894027.1_prot_ALN97670.1_19 [protein=hypothetical protein] [protein_id=ALN97670.1] [location=20100..20450]	'92: LCECE';
	KT894027.1_prot_ALN97672.1_21 [protein=hypothetical protein] [protein_id=ALN97672.1] [location=complement(21303..23639)]	'612: LARGE'; '668: LLPYE';
L[LI][DEN][LF][DE]	1
	KT894027.1_prot_ALN97669.1_18 [protein=hypothetical protein] [protein_id=ALN97669.1] [location=complement(19296..19886)]	'90: LLDLE';
PWxxW	0
[GE][KR]Q[GE]RL	0
[RK]RQ[RK]RF	0
[LM]VxSxVxA	0
KKKRGLF	0
[QE][ST]RGLF	0
KSS[RG]LF	0
RSS[RG]LF	0
[KR]xTQT	0
G[IV]QVD	0
DSGxxS	0
[ENT][HNPS][ILV]Y[ADEG]	3
	KT894027.1_prot_ALN97662.1_11 [protein=hypothetical protein] [protein_id=ALN97662.1] [location=11340..12761]	'420: TSLYG';
	KT894027.1_prot_ALN97663.1_12 [protein=hypothetical protein] [protein_id=ALN97663.1] [location=12807..14093]	'279: NSIYG';
	KT894027.1_prot_ALN97671.1_20 [protein=hypothetical protein] [protein_id=ALN97671.1] [location=complement(20447..21490)]	'314: THLYE';
EDLY	0
EHIYD	0
EHLYA	0
ENIYE	0
EPIYA	0
EPIYG	0
EPLYA	0
EPVYA	0
ESIYE	0
NPLYE	0
TPLYA	0
RxLx[EQD]	9
	KT894027.1_prot_ALN97652.1_1 [protein=putative packaging ATPase] [protein_id=ALN97652.1] [location=1..786]	'188: RILNE';
	KT894027.1_prot_ALN97655.1_4 [protein=putative primase-helicase] [protein_id=ALN97655.1] [location=2328..4901]	'447: RRLGD';
	KT894027.1_prot_ALN97658.1_7 [protein=putative cysteine protease] [protein_id=ALN97658.1] [location=6398..8362]	'218: RELQE';
	KT894027.1_prot_ALN97659.1_8 [protein=hypothetical protein] [protein_id=ALN97659.1] [location=complement(8493..9164)]	'88: RYLKD';
	KT894027.1_prot_ALN97666.1_15 [protein=putative major capsid protein] [protein_id=ALN97666.1] [location=16147..17874]	'539: RPLMD';
	KT894027.1_prot_ALN97667.1_16 [protein=hypothetical protein] [protein_id=ALN97667.1] [location=complement(18138..18575)]	'101: RILGD';
	KT894027.1_prot_ALN97671.1_20 [protein=hypothetical protein] [protein_id=ALN97671.1] [location=complement(20447..21490)]	'48: RYLLE'; '273: RELHD';
	KT894027.1_prot_ALN97672.1_21 [protein=hypothetical protein] [protein_id=ALN97672.1] [location=complement(21303..23639)]	'456: RLLFD';
	KT894027.1_prot_ALN97675.1_24 [protein=hypothetical protein] [protein_id=ALN97675.1] [location=complement(26205..26396)]	'52: RELNE';
N{P}[ST]{P}	21
	KT894027.1_prot_ALN97652.1_1 [protein=putative packaging ATPase] [protein_id=ALN97652.1] [location=1..786]	'191: NESH';
	KT894027.1_prot_ALN97653.1_2 [protein=hypothetical protein] [protein_id=ALN97653.1] [location=complement(783..1649)]	'60: NLSY';
	KT894027.1_prot_ALN97654.1_3 [protein=hypothetical protein] [protein_id=ALN97654.1] [location=1876..2121]	'46: NYTY'; '51: NKSH'; '56: NKSA';
	KT894027.1_prot_ALN97655.1_4 [protein=putative primase-helicase] [protein_id=ALN97655.1] [location=2328..4901]	'43: NVSN'; '98: NSSH'; '314: NKSI'; '802: NQTE';
	KT894027.1_prot_ALN97657.1_6 [protein=hypothetical protein] [protein_id=ALN97657.1] [location=5440..6375]	'16: NISQ';
	KT894027.1_prot_ALN97658.1_7 [protein=putative cysteine protease] [protein_id=ALN97658.1] [location=6398..8362]	'620: NMSL';
	KT894027.1_prot_ALN97659.1_8 [protein=hypothetical protein] [protein_id=ALN97659.1] [location=complement(8493..9164)]	'6: NTTD'; '31: NYTG'; '148: NTSL';
	KT894027.1_prot_ALN97660.1_9 [protein=putative collagen triple helix repeat-containing protein] [protein_id=ALN97660.1] [location=9222..10679]	'177: NATQ'; '226: NITG'; '254: NHSV'; '359: NLTV'; '414: NATA'; '421: NATF';
	KT894027.1_prot_ALN97661.1_10 [protein=hypothetical protein] [protein_id=ALN97661.1] [location=10730..11299]	'81: NNSS'; '101: NNTM';
	KT894027.1_prot_ALN97662.1_11 [protein=hypothetical protein] [protein_id=ALN97662.1] [location=11340..12761]	'15: NLTS'; '31: NTTA'; '66: NGSS'; '83: NATY'; '165: NNTA'; '204: NNSS'; '355: NNSN'; '430: NTST';
	KT894027.1_prot_ALN97663.1_12 [protein=hypothetical protein] [protein_id=ALN97663.1] [location=12807..14093]	'91: NDSL'; '142: NFTG'; '218: NDTC'; '266: NMTS'; '306: NVSD'; '329: NGTT'; '360: NITI'; '399: NFSS';
	KT894027.1_prot_ALN97664.1_13 [protein=hypothetical protein] [protein_id=ALN97664.1] [location=14150..14464]	'21: NLTF';
	KT894027.1_prot_ALN97665.1_14 [protein=putative minor capsid protein] [protein_id=ALN97665.1] [location=14858..16090]	'83: NNTV'; '232: NYTY'; '320: NGSV'; '328: NLSN'; '339: NLTN';
	KT894027.1_prot_ALN97666.1_15 [protein=putative major capsid protein] [protein_id=ALN97666.1] [location=16147..17874]	'116: NNTV'; '399: NQTW'; '466: NHTG';
	KT894027.1_prot_ALN97669.1_18 [protein=hypothetical protein] [protein_id=ALN97669.1] [location=complement(19296..19886)]	'74: NYTQ'; '109: NFTK';
	KT894027.1_prot_ALN97671.1_20 [protein=hypothetical protein] [protein_id=ALN97671.1] [location=complement(20447..21490)]	'14: NSSL'; '187: NLSS'; '293: NSTL'; '303: NSSF'; '337: NATI';
	KT894027.1_prot_ALN97672.1_21 [protein=hypothetical protein] [protein_id=ALN97672.1] [location=complement(21303..23639)]	'156: NTTY'; '214: NLSN'; '717: NATD';
	KT894027.1_prot_ALN97673.1_22 [protein=hypothetical protein] [protein_id=ALN97673.1] [location=23704..23931]	'25: NSST'; '47: NASS';
	KT894027.1_prot_ALN97674.1_23 [protein=hypothetical protein] [protein_id=ALN97674.1] [location=complement(24067..26100)]	'129: NSTG'; '146: NISG'; '180: NSSS'; '342: NDTL';
	KT894027.1_prot_ALN97676.1_25 [protein=hypothetical protein] [protein_id=ALN97676.1] [location=complement(26496..27017)]	'51: NRTY'; '120: NETY';
	KT894027.1_prot_ALN97679.1_28 [protein=hypothetical protein] [protein_id=ALN97679.1] [location=27918..28748]	'55: NLSA';
AxxxAxxxAxxxW	0
VxxxIxxLxxxL	0
+++xx+	2
	KT894027.1_prot_ALN97652.1_1 [protein=putative packaging ATPase] [protein_id=ALN97652.1] [location=1..786]	'88: KKKYPK';
	KT894027.1_prot_ALN97670.1_19 [protein=hypothetical protein] [protein_id=ALN97670.1] [location=20100..20450]	'63: KRRENK';
++x+	15
	KT894027.1_prot_ALN97652.1_1 [protein=putative packaging ATPase] [protein_id=ALN97652.1] [location=1..786]	'60: KKER'; '115: KRIK'; '149: KKHR'; '167: RHTK';
	KT894027.1_prot_ALN97654.1_3 [protein=hypothetical protein] [protein_id=ALN97654.1] [location=1876..2121]	'54: HHNK'; '60: HHQR';
	KT894027.1_prot_ALN97655.1_4 [protein=putative primase-helicase] [protein_id=ALN97655.1] [location=2328..4901]	'526: KKVK';
	KT894027.1_prot_ALN97656.1_5 [protein=hypothetical protein] [protein_id=ALN97656.1] [location=4957..5388]	'64: RRLK';
	KT894027.1_prot_ALN97657.1_6 [protein=hypothetical protein] [protein_id=ALN97657.1] [location=5440..6375]	'81: KHKK'; '195: HKYK';
	KT894027.1_prot_ALN97658.1_7 [protein=putative cysteine protease] [protein_id=ALN97658.1] [location=6398..8362]	'31: KRAK'; '165: KKRK'; '215: KRRR'; '358: KRYK';
	KT894027.1_prot_ALN97659.1_8 [protein=hypothetical protein] [protein_id=ALN97659.1] [location=complement(8493..9164)]	'169: RRAK';
	KT894027.1_prot_ALN97670.1_19 [protein=hypothetical protein] [protein_id=ALN97670.1] [location=20100..20450]	'45: RRDK'; '61: RKKR';
	KT894027.1_prot_ALN97671.1_20 [protein=hypothetical protein] [protein_id=ALN97671.1] [location=complement(20447..21490)]	'27: RRNR'; '140: RRIR'; '151: KRSK';
	KT894027.1_prot_ALN97672.1_21 [protein=hypothetical protein] [protein_id=ALN97672.1] [location=complement(21303..23639)]	'628: RREK';
	KT894027.1_prot_ALN97673.1_22 [protein=hypothetical protein] [protein_id=ALN97673.1] [location=23704..23931]	'67: RKYH';
	KT894027.1_prot_ALN97674.1_23 [protein=hypothetical protein] [protein_id=ALN97674.1] [location=complement(24067..26100)]	'240: KKNR'; '534: KRSK'; '559: KKPR';
	KT894027.1_prot_ALN97675.1_24 [protein=hypothetical protein] [protein_id=ALN97675.1] [location=complement(26205..26396)]	'58: KKRK';
	KT894027.1_prot_ALN97676.1_25 [protein=hypothetical protein] [protein_id=ALN97676.1] [location=complement(26496..27017)]	'63: KKQK';
	KT894027.1_prot_ALN97678.1_27 [protein=hypothetical protein] [protein_id=ALN97678.1] [location=27249..27860]	'96: KRQR'; '110: RRQK'; '136: RKAK'; '144: RKKR'; '153: RRLK'; '170: KREK'; '175: RKAK'; '183: RKAK';
KKTK	0
GPG[RQ]	0
KRIHIGPGRAFYTT	0
[GD]DIWK	0
LxxLL	7
	KT894027.1_prot_ALN97653.1_2 [protein=hypothetical protein] [protein_id=ALN97653.1] [location=complement(783..1649)]	'41: LEKLL';
	KT894027.1_prot_ALN97656.1_5 [protein=hypothetical protein] [protein_id=ALN97656.1] [location=4957..5388]	'78: LGKLL';
	KT894027.1_prot_ALN97658.1_7 [protein=putative cysteine protease] [protein_id=ALN97658.1] [location=6398..8362]	'574: LSQLL';
	KT894027.1_prot_ALN97669.1_18 [protein=hypothetical protein] [protein_id=ALN97669.1] [location=complement(19296..19886)]	'87: LSDLL';
	KT894027.1_prot_ALN97671.1_20 [protein=hypothetical protein] [protein_id=ALN97671.1] [location=complement(20447..21490)]	'77: LLALL';
	KT894027.1_prot_ALN97672.1_21 [protein=hypothetical protein] [protein_id=ALN97672.1] [location=complement(21303..23639)]	'4: LKKLL'; '163: LIQLL';
	KT894027.1_prot_ALN97674.1_23 [protein=hypothetical protein] [protein_id=ALN97674.1] [location=complement(24067..26100)]	'673: LPLLL';
Cx(2)Cx(6)Wx(3)Dx(5)Hx(6)C	0
xYxDx	13
	KT894027.1_prot_ALN97655.1_4 [protein=putative primase-helicase] [protein_id=ALN97655.1] [location=2328..4901]	'275: SYDDW';
	KT894027.1_prot_ALN97657.1_6 [protein=hypothetical protein] [protein_id=ALN97657.1] [location=5440..6375]	'88: KYYDM'; '244: VYADG';
	KT894027.1_prot_ALN97658.1_7 [protein=putative cysteine protease] [protein_id=ALN97658.1] [location=6398..8362]	'120: GYKDY';
	KT894027.1_prot_ALN97659.1_8 [protein=hypothetical protein] [protein_id=ALN97659.1] [location=complement(8493..9164)]	'27: SYADN';
	KT894027.1_prot_ALN97660.1_9 [protein=putative collagen triple helix repeat-containing protein] [protein_id=ALN97660.1] [location=9222..10679]	'20: FYPDL';
	KT894027.1_prot_ALN97661.1_10 [protein=hypothetical protein] [protein_id=ALN97661.1] [location=10730..11299]	'2: TYYDL'; '29: NYIDS';
	KT894027.1_prot_ALN97662.1_11 [protein=hypothetical protein] [protein_id=ALN97662.1] [location=11340..12761]	'2: TYYDL'; '41: YYLDA'; '224: VYLDV';
	KT894027.1_prot_ALN97663.1_12 [protein=hypothetical protein] [protein_id=ALN97663.1] [location=12807..14093]	'14: IYDDL'; '130: EYADG';
	KT894027.1_prot_ALN97665.1_14 [protein=putative minor capsid protein] [protein_id=ALN97665.1] [location=14858..16090]	'7: VYYDL'; '155: AYADI'; '384: IYHDF';
	KT894027.1_prot_ALN97666.1_15 [protein=putative major capsid protein] [protein_id=ALN97666.1] [location=16147..17874]	'155: SYTDA';
	KT894027.1_prot_ALN97669.1_18 [protein=hypothetical protein] [protein_id=ALN97669.1] [location=complement(19296..19886)]	'16: LYKDI';
	KT894027.1_prot_ALN97672.1_21 [protein=hypothetical protein] [protein_id=ALN97672.1] [location=complement(21303..23639)]	'679: DYDDT';
	KT894027.1_prot_ALN97675.1_24 [protein=hypothetical protein] [protein_id=ALN97675.1] [location=complement(26205..26396)]	'39: DYEDL';
PxxP	12
	KT894027.1_prot_ALN97652.1_1 [protein=putative packaging ATPase] [protein_id=ALN97652.1] [location=1..786]	'92: PKNP';
	KT894027.1_prot_ALN97653.1_2 [protein=hypothetical protein] [protein_id=ALN97653.1] [location=complement(783..1649)]	'7: PTSP';
	KT894027.1_prot_ALN97654.1_3 [protein=hypothetical protein] [protein_id=ALN97654.1] [location=1876..2121]	'11: PKYP';
	KT894027.1_prot_ALN97655.1_4 [protein=putative primase-helicase] [protein_id=ALN97655.1] [location=2328..4901]	'226: PVAP'; '537: PDLP';
	KT894027.1_prot_ALN97657.1_6 [protein=hypothetical protein] [protein_id=ALN97657.1] [location=5440..6375]	'175: PQLP';
	KT894027.1_prot_ALN97658.1_7 [protein=putative cysteine protease] [protein_id=ALN97658.1] [location=6398..8362]	'233: PLPP'; '244: PNDP'; '296: PEQP'; '312: PYDP'; '405: PLTP';
	KT894027.1_prot_ALN97660.1_9 [protein=putative collagen triple helix repeat-containing protein] [protein_id=ALN97660.1] [location=9222..10679]	'138: PVGP'; '144: PQGP'; '266: PQGP'; '272: PQGP'; '296: PQGP'; '320: PQGP'; '338: PQGP';
	KT894027.1_prot_ALN97662.1_11 [protein=hypothetical protein] [protein_id=ALN97662.1] [location=11340..12761]	'263: PTTP';
	KT894027.1_prot_ALN97665.1_14 [protein=putative minor capsid protein] [protein_id=ALN97665.1] [location=14858..16090]	'96: PATP'; '304: PVLP';
	KT894027.1_prot_ALN97672.1_21 [protein=hypothetical protein] [protein_id=ALN97672.1] [location=complement(21303..23639)]	'62: PPSP'; '248: PVAP'; '252: PPPP'; '258: PLPP'; '263: PIQP'; '280: PAQP'; '372: PPSP'; '378: PQPP'; '386: PSVP'; '698: PFAP'; '709: PIRP';
	KT894027.1_prot_ALN97674.1_23 [protein=hypothetical protein] [protein_id=ALN97674.1] [location=complement(24067..26100)]	'82: PFIP'; '170: PFLP'; '280: PFAP'; '671: PFLP';
	KT894027.1_prot_ALN97676.1_25 [protein=hypothetical protein] [protein_id=ALN97676.1] [location=complement(26496..27017)]	'164: PKCP';
YxYxx!	2
	KT894027.1_prot_ALN97659.1_8 [protein=hypothetical protein] [protein_id=ALN97659.1] [location=complement(8493..9164)]	'109: YYYATG';
	KT894027.1_prot_ALN97671.1_20 [protein=hypothetical protein] [protein_id=ALN97671.1] [location=complement(20447..21490)]	'317: YEYVKM';
NYx[EK]C[LI][KIR][NT]APYID	0
[RKY]xxPxxP	5
	KT894027.1_prot_ALN97652.1_1 [protein=putative packaging ATPase] [protein_id=ALN97652.1] [location=1..786]	'89: KKYPKNP';
	KT894027.1_prot_ALN97655.1_4 [protein=putative primase-helicase] [protein_id=ALN97655.1] [location=2328..4901]	'223: KIEPVAP';
	KT894027.1_prot_ALN97657.1_6 [protein=hypothetical protein] [protein_id=ALN97657.1] [location=5440..6375]	'172: KNSPQLP';
	KT894027.1_prot_ALN97658.1_7 [protein=putative cysteine protease] [protein_id=ALN97658.1] [location=6398..8362]	'232: RPLPPPP'; '309: KPLPYDP'; '402: KDTPLTP';
	KT894027.1_prot_ALN97665.1_14 [protein=putative minor capsid protein] [protein_id=ALN97665.1] [location=14858..16090]	'93: YNPPATP';
PxxPx[KR]	2
	KT894027.1_prot_ALN97655.1_4 [protein=putative primase-helicase] [protein_id=ALN97655.1] [location=2328..4901]	'537: PDLPLR';
	KT894027.1_prot_ALN97672.1_21 [protein=hypothetical protein] [protein_id=ALN97672.1] [location=complement(21303..23639)]	'386: PSVPRR'; '698: PFAPPR';
xx[PV]xxP	17
	KT894027.1_prot_ALN97652.1_1 [protein=putative packaging ATPase] [protein_id=ALN97652.1] [location=1..786]	'90: KYPKNP'; '195: IVVYFP';
	KT894027.1_prot_ALN97653.1_2 [protein=hypothetical protein] [protein_id=ALN97653.1] [location=complement(783..1649)]	'5: TSPTSP'; '192: SGVSKP'; '277: DVVDIP';
	KT894027.1_prot_ALN97654.1_3 [protein=hypothetical protein] [protein_id=ALN97654.1] [location=1876..2121]	'9: VKPKYP';
	KT894027.1_prot_ALN97655.1_4 [protein=putative primase-helicase] [protein_id=ALN97655.1] [location=2328..4901]	'224: IEPVAP'; '535: IFPDLP'; '617: VLVSEP'; '654: NKVFEP'; '770: KSVQEP';
	KT894027.1_prot_ALN97657.1_6 [protein=hypothetical protein] [protein_id=ALN97657.1] [location=5440..6375]	'173: NSPQLP';
	KT894027.1_prot_ALN97658.1_7 [protein=putative cysteine protease] [protein_id=ALN97658.1] [location=6398..8362]	'231: QRPLPP'; '242: PPPNDP'; '294: EYPEQP'; '300: QFVGDP'; '310: PLPYDP'; '391: YPVYRP'; '403: DTPLTP';
	KT894027.1_prot_ALN97660.1_9 [protein=putative collagen triple helix repeat-containing protein] [protein_id=ALN97660.1] [location=9222..10679]	'136: SPPVGP'; '142: TGPQGP'; '264: VGPQGP'; '270: TGPQGP'; '294: TGPQGP'; '318: TGPQGP'; '336: TGPQGP';
	KT894027.1_prot_ALN97661.1_10 [protein=hypothetical protein] [protein_id=ALN97661.1] [location=10730..11299]	'14: TAVQDP';
	KT894027.1_prot_ALN97662.1_11 [protein=hypothetical protein] [protein_id=ALN97662.1] [location=11340..12761]	'261: ICPTTP'; '322: YGVFSP';
	KT894027.1_prot_ALN97663.1_12 [protein=hypothetical protein] [protein_id=ALN97663.1] [location=12807..14093]	'163: AGVILP'; '315: DAVSLP';
	KT894027.1_prot_ALN97664.1_13 [protein=hypothetical protein] [protein_id=ALN97664.1] [location=14150..14464]	'30: ATVPCP';
	KT894027.1_prot_ALN97665.1_14 [protein=putative minor capsid protein] [protein_id=ALN97665.1] [location=14858..16090]	'94: NPPATP'; '302: LLPVLP';
	KT894027.1_prot_ALN97666.1_15 [protein=putative major capsid protein] [protein_id=ALN97666.1] [location=16147..17874]	'265: ATVADP';
	KT894027.1_prot_ALN97668.1_17 [protein=hypothetical protein] [protein_id=ALN97668.1] [location=19079..19321]	'53: DPVASP'; '64: GAVWKP';
	KT894027.1_prot_ALN97672.1_21 [protein=hypothetical protein] [protein_id=ALN97672.1] [location=complement(21303..23639)]	'60: EMPPSP'; '246: PLPVAP'; '253: PPPPQP'; '261: PAPIQP'; '278: QAPAQP'; '370: GRPPSP'; '376: VGPQPP'; '384: RQPSVP'; '696: PNPFAP'; '707: TLPIRP';
	KT894027.1_prot_ALN97674.1_23 [protein=hypothetical protein] [protein_id=ALN97674.1] [location=complement(24067..26100)]	'67: MSVMRP'; '80: VAPFIP'; '121: PAVLNP'; '168: VAPFLP'; '278: IAPFAP'; '443: MSVNAP'; '478: SNVNQP'; '669: VAPFLP';
	KT894027.1_prot_ALN97676.1_25 [protein=hypothetical protein] [protein_id=ALN97676.1] [location=complement(26496..27017)]	'162: TRPKCP';
[ILV]QxxxRGxxx[RK]	0
Ax(3)IQx(2)FRx(4)KK	0
LRGG	1
	KT894027.1_prot_ALN97671.1_20 [protein=hypothetical protein] [protein_id=ALN97671.1] [location=complement(20447..21490)]	'136: LRGG';
Yxx[LI]x(6,8)Yxx[LI]	1
	KT894027.1_prot_ALN97662.1_11 [protein=hypothetical protein] [protein_id=ALN97662.1] [location=11340..12761]	'258: YSAICPTTPAYPKI';
[SIVL]xYxx[IVL]	10
	KT894027.1_prot_ALN97655.1_4 [protein=putative primase-helicase] [protein_id=ALN97655.1] [location=2328..4901]	'130: LIYNKV'; '817: LKYNEI';
	KT894027.1_prot_ALN97658.1_7 [protein=putative cysteine protease] [protein_id=ALN97658.1] [location=6398..8362]	'493: LKYSEL'; '588: IEYNKV'; '639: LSYDAI';
	KT894027.1_prot_ALN97661.1_10 [protein=hypothetical protein] [protein_id=ALN97661.1] [location=10730..11299]	'181: SGYVWI';
	KT894027.1_prot_ALN97663.1_12 [protein=hypothetical protein] [protein_id=ALN97663.1] [location=12807..14093]	'63: LKYIQL'; '366: VDYANL';
	KT894027.1_prot_ALN97664.1_13 [protein=hypothetical protein] [protein_id=ALN97664.1] [location=14150..14464]	'81: VAYAGV'; '87: VRYCVL';
	KT894027.1_prot_ALN97665.1_14 [protein=putative minor capsid protein] [protein_id=ALN97665.1] [location=14858..16090]	'86: VYYVSV';
	KT894027.1_prot_ALN97666.1_15 [protein=putative major capsid protein] [protein_id=ALN97666.1] [location=16147..17874]	'36: SQYEAI';
	KT894027.1_prot_ALN97668.1_17 [protein=hypothetical protein] [protein_id=ALN97668.1] [location=19079..19321]	'5: VAYYEV';
	KT894027.1_prot_ALN97672.1_21 [protein=hypothetical protein] [protein_id=ALN97672.1] [location=complement(21303..23639)]	'135: VNYIQL';
	KT894027.1_prot_ALN97679.1_28 [protein=hypothetical protein] [protein_id=ALN97679.1] [location=27918..28748]	'43: SDYDLL'; '115: LDYIKI';
WxxF	4
	KT894027.1_prot_ALN97658.1_7 [protein=putative cysteine protease] [protein_id=ALN97658.1] [location=6398..8362]	'12: WKVF';
	KT894027.1_prot_ALN97667.1_16 [protein=hypothetical protein] [protein_id=ALN97667.1] [location=complement(18138..18575)]	'75: WSSF';
	KT894027.1_prot_ALN97672.1_21 [protein=hypothetical protein] [protein_id=ALN97672.1] [location=complement(21303..23639)]	'763: WKVF';
	KT894027.1_prot_ALN97674.1_23 [protein=hypothetical protein] [protein_id=ALN97674.1] [location=complement(24067..26100)]	'59: WSDF';
KRxxPxGPDPxH	0
KDEL	0
KRx(10,12)K[KR][KR]	1
	KT894027.1_prot_ALN97670.1_19 [protein=hypothetical protein] [protein_id=ALN97670.1] [location=20100..20450]	'63: KRRENKEKREEAKRR';
KRx(10,12)K[KR]X[KR]	0
K[KR]RK	2
	KT894027.1_prot_ALN97658.1_7 [protein=putative cysteine protease] [protein_id=ALN97658.1] [location=6398..8362]	'165: KKRK';
	KT894027.1_prot_ALN97675.1_24 [protein=hypothetical protein] [protein_id=ALN97675.1] [location=complement(26205..26396)]	'58: KKRK';
KR[KR]R	1
	KT894027.1_prot_ALN97658.1_7 [protein=putative cysteine protease] [protein_id=ALN97658.1] [location=6398..8362]	'215: KRRR';
[PR]xxKR{DE}[KR]	1
	KT894027.1_prot_ALN97656.1_5 [protein=hypothetical protein] [protein_id=ALN97656.1] [location=4957..5388]	'64: RRLKRNR';
KRx[WFY]xxAF	0
[RP]xxKR[KR]{DE}	0
LGKR[KR][WFY]	0
KRxR	3
	KT894027.1_prot_ALN97656.1_5 [protein=hypothetical protein] [protein_id=ALN97656.1] [location=4957..5388]	'67: KRNR';
	KT894027.1_prot_ALN97658.1_7 [protein=putative cysteine protease] [protein_id=ALN97658.1] [location=6398..8362]	'215: KRRR';
	KT894027.1_prot_ALN97678.1_27 [protein=hypothetical protein] [protein_id=ALN97678.1] [location=27249..27860]	'96: KRQR';
RKRP	0
HxCx[ST]WxS	0
[RHK][STALV]x[ST]x[PESRDIFTQ]	15
	KT894027.1_prot_ALN97652.1_1 [protein=putative packaging ATPase] [protein_id=ALN97652.1] [location=1..786]	'201: HSGSVR';
	KT894027.1_prot_ALN97653.1_2 [protein=hypothetical protein] [protein_id=ALN97653.1] [location=complement(783..1649)]	'3: HLTSPT'; '21: KLKSSP';
	KT894027.1_prot_ALN97655.1_4 [protein=putative primase-helicase] [protein_id=ALN97655.1] [location=2328..4901]	'637: KALTGR';
	KT894027.1_prot_ALN97658.1_7 [protein=putative cysteine protease] [protein_id=ALN97658.1] [location=6398..8362]	'21: RSHSND';
	KT894027.1_prot_ALN97660.1_9 [protein=putative collagen triple helix repeat-containing protein] [protein_id=ALN97660.1] [location=9222..10679]	'158: KTQTSS';
	KT894027.1_prot_ALN97661.1_10 [protein=hypothetical protein] [protein_id=ALN97661.1] [location=10730..11299]	'129: RSDSAF';
	KT894027.1_prot_ALN97664.1_13 [protein=hypothetical protein] [protein_id=ALN97664.1] [location=14150..14464]	'46: RVATIT';
	KT894027.1_prot_ALN97666.1_15 [protein=putative major capsid protein] [protein_id=ALN97666.1] [location=16147..17874]	'43: KSTSSI';
	KT894027.1_prot_ALN97668.1_17 [protein=hypothetical protein] [protein_id=ALN97668.1] [location=19079..19321]	'12: KLHSRI'; '30: KLETST';
	KT894027.1_prot_ALN97671.1_20 [protein=hypothetical protein] [protein_id=ALN97671.1] [location=complement(20447..21490)]	'35: RTQTLF'; '261: KLYTEE'; '287: HAFSIS';
	KT894027.1_prot_ALN97672.1_21 [protein=hypothetical protein] [protein_id=ALN97672.1] [location=complement(21303..23639)]	'113: RLISLS'; '146: RASSDF'; '512: RVSSDT'; '566: RATSRI'; '764: KVFTGR';
	KT894027.1_prot_ALN97673.1_22 [protein=hypothetical protein] [protein_id=ALN97673.1] [location=23704..23931]	'8: KSFSAT';
	KT894027.1_prot_ALN97674.1_23 [protein=hypothetical protein] [protein_id=ALN97674.1] [location=complement(24067..26100)]	'364: KVASIF'; '494: KAQTKP';
	KT894027.1_prot_ALN97678.1_27 [protein=hypothetical protein] [protein_id=ALN97678.1] [location=27249..27860]	'68: KVKSFS';
	KT894027.1_prot_ALN97679.1_28 [protein=hypothetical protein] [protein_id=ALN97679.1] [location=27918..28748]	'152: KTISED'; '200: KLYSLS';
Rx{P}[ST]{P}P	0
Rxx{P}[ST][IVLM]x	7
	KT894027.1_prot_ALN97656.1_5 [protein=hypothetical protein] [protein_id=ALN97656.1] [location=4957..5388]	'70: RFATTML';
	KT894027.1_prot_ALN97657.1_6 [protein=hypothetical protein] [protein_id=ALN97657.1] [location=5440..6375]	'181: RNYITLK';
	KT894027.1_prot_ALN97658.1_7 [protein=putative cysteine protease] [protein_id=ALN97658.1] [location=6398..8362]	'618: RENMSLQ';
	KT894027.1_prot_ALN97665.1_14 [protein=putative minor capsid protein] [protein_id=ALN97665.1] [location=14858..16090]	'188: RSIATLV';
	KT894027.1_prot_ALN97666.1_15 [protein=putative major capsid protein] [protein_id=ALN97666.1] [location=16147..17874]	'314: RYLTSVS';
	KT894027.1_prot_ALN97672.1_21 [protein=hypothetical protein] [protein_id=ALN97672.1] [location=complement(21303..23639)]	'703: RKIDTLP';
	KT894027.1_prot_ALN97679.1_28 [protein=hypothetical protein] [protein_id=ALN97679.1] [location=27918..28748]	'67: RILKSVA';
Gx(1,2)GxxG	9
	KT894027.1_prot_ALN97655.1_4 [protein=putative primase-helicase] [protein_id=ALN97655.1] [location=2328..4901]	'566: GTGGNG';
	KT894027.1_prot_ALN97658.1_7 [protein=putative cysteine protease] [protein_id=ALN97658.1] [location=6398..8362]	'258: GDGYRG';
	KT894027.1_prot_ALN97660.1_9 [protein=putative collagen triple helix repeat-containing protein] [protein_id=ALN97660.1] [location=9222..10679]	'140: GPTGPQG'; '265: GPQGPTG'; '274: GPQGIQG'; '283: GATGDTG'; '292: GDTGPQG'; '301: GIQGIQG'; '310: GDTGPTG'; '319: GPQGPQG'; '328: GIQGATG'; '337: GPQGPTG';
	KT894027.1_prot_ALN97661.1_10 [protein=hypothetical protein] [protein_id=ALN97661.1] [location=10730..11299]	'69: GGGAVG'; '138: GGVGGNG'; '164: GLGGTGG'; '175: GNGNGG';
	KT894027.1_prot_ALN97662.1_11 [protein=hypothetical protein] [protein_id=ALN97662.1] [location=11340..12761]	'148: GAGTSG'; '197: GGGGGAG'; '209: GSGGGGG'; '236: GAGGSVG'; '347: GFFGGTG'; '363: GGGGGIG'; '386: GGAGGLG'; '406: GGGCGG'; '443: GGGGGGG'; '456: GGSGQSG';
	KT894027.1_prot_ALN97663.1_12 [protein=hypothetical protein] [protein_id=ALN97663.1] [location=12807..14093]	'295: GTTGLVG';
	KT894027.1_prot_ALN97666.1_15 [protein=putative major capsid protein] [protein_id=ALN97666.1] [location=16147..17874]	'546: GMGSSG'; '556: GGGVSG';
	KT894027.1_prot_ALN97672.1_21 [protein=hypothetical protein] [protein_id=ALN97672.1] [location=complement(21303..23639)]	'270: GQQGQQG';
	KT894027.1_prot_ALN97674.1_23 [protein=hypothetical protein] [protein_id=ALN97674.1] [location=complement(24067..26100)]	'87: GAGYSG'; '107: GSGLSG'; '136: GYGLSG'; '149: GMGVSG'; '232: GKGLSG'; '259: GAGLSG'; '287: GLGMSG'; '307: GFGMSG'; '374: GEGMSG'; '487: GDGVSG'; '578: GMGEAG'; '650: GGGQSG';
GxxxG	19
	KT894027.1_prot_ALN97652.1_1 [protein=putative packaging ATPase] [protein_id=ALN97652.1] [location=1..786]	'203: GSVRG';
	KT894027.1_prot_ALN97653.1_2 [protein=hypothetical protein] [protein_id=ALN97653.1] [location=complement(783..1649)]	'85: GLATG';
	KT894027.1_prot_ALN97655.1_4 [protein=putative primase-helicase] [protein_id=ALN97655.1] [location=2328..4901]	'569: GNGKG';
	KT894027.1_prot_ALN97657.1_6 [protein=hypothetical protein] [protein_id=ALN97657.1] [location=5440..6375]	'266: GKGTG';
	KT894027.1_prot_ALN97658.1_7 [protein=putative cysteine protease] [protein_id=ALN97658.1] [location=6398..8362]	'52: GGMIG'; '68: GLYGG'; '141: GVKFG'; '260: GYRGG';
	KT894027.1_prot_ALN97659.1_8 [protein=hypothetical protein] [protein_id=ALN97659.1] [location=complement(8493..9164)]	'34: GSIDG'; '114: GHSLG'; '185: GWEQG';
	KT894027.1_prot_ALN97660.1_9 [protein=putative collagen triple helix repeat-containing protein] [protein_id=ALN97660.1] [location=9222..10679]	'115: GGTDG'; '131: GVVWG';
	KT894027.1_prot_ALN97661.1_10 [protein=hypothetical protein] [protein_id=ALN97661.1] [location=10730..11299]	'70: GGAVG'; '76: GATDG'; '138: GGVGG'; '166: GGTGG'; '175: GNGNG';
	KT894027.1_prot_ALN97662.1_11 [protein=hypothetical protein] [protein_id=ALN97662.1] [location=11340..12761]	'118: GNSLG'; '144: GIATG'; '197: GGGGG'; '209: GSGGG'; '238: GGSVG'; '245: GSGTG'; '253: GNRGG'; '275: GGGGG'; '333: GNQIG'; '346: GGFFG'; '363: GGGGG'; '369: GGVGG'; '386: GGAGG'; '399: GAIVG'; '406: GGGCG'; '424: GGGSG'; '443: GGGGG'; '459: GQSGG';
	KT894027.1_prot_ALN97663.1_12 [protein=hypothetical protein] [protein_id=ALN97663.1] [location=12807..14093]	'101: GQILG'; '154: GVQVG'; '298: GLVGG'; '341: GLDQG'; '355: GQYVG'; '419: GINAG';
	KT894027.1_prot_ALN97665.1_14 [protein=putative minor capsid protein] [protein_id=ALN97665.1] [location=14858..16090]	'208: GTAEG';
	KT894027.1_prot_ALN97666.1_15 [protein=putative major capsid protein] [protein_id=ALN97666.1] [location=16147..17874]	'379: GLLSG'; '469: GLNIG'; '548: GSSGG'; '553: GLSGG'; '558: GVSGG'; '563: GASGG';
	KT894027.1_prot_ALN97667.1_16 [protein=hypothetical protein] [protein_id=ALN97667.1] [location=complement(18138..18575)]	'19: GVSNG'; '36: GDEAG';
	KT894027.1_prot_ALN97669.1_18 [protein=hypothetical protein] [protein_id=ALN97669.1] [location=complement(19296..19886)]	'24: GEAFG';
	KT894027.1_prot_ALN97672.1_21 [protein=hypothetical protein] [protein_id=ALN97672.1] [location=complement(21303..23639)]	'184: GRPAG'; '200: GSAEG'; '314: GGQQG'; '656: GVQYG';
	KT894027.1_prot_ALN97674.1_23 [protein=hypothetical protein] [protein_id=ALN97674.1] [location=complement(24067..26100)]	'39: GQVRG'; '89: GYSGG'; '109: GLSGG'; '132: GMFHG'; '138: GLSGG'; '151: GVSGG'; '234: GLSGG'; '261: GLSGG'; '289: GMSGG'; '309: GMSGG'; '376: GMSGG'; '437: GMSGG'; '489: GVSGG'; '651: GGQSG';
	KT894027.1_prot_ALN97676.1_25 [protein=hypothetical protein] [protein_id=ALN97676.1] [location=complement(26496..27017)]	'85: GAIGG';
	KT894027.1_prot_ALN97677.1_26 [protein=hypothetical protein] [protein_id=ALN97677.1] [location=27061..27339]	'16: GEGKG'; '52: GGFGG';
	KT894027.1_prot_ALN97679.1_28 [protein=hypothetical protein] [protein_id=ALN97679.1] [location=27918..28748]	'221: GKNLG';
CxxxC	2
	KT894027.1_prot_ALN97662.1_11 [protein=hypothetical protein] [protein_id=ALN97662.1] [location=11340..12761]	'301: CDSYC';
	KT894027.1_prot_ALN97678.1_27 [protein=hypothetical protein] [protein_id=ALN97678.1] [location=27249..27860]	'21: CCDDC';
CxxC	4
	KT894027.1_prot_ALN97654.1_3 [protein=hypothetical protein] [protein_id=ALN97654.1] [location=1876..2121]	'40: CPVC';
	KT894027.1_prot_ALN97670.1_19 [protein=hypothetical protein] [protein_id=ALN97670.1] [location=20100..20450]	'95: CEEC';
	KT894027.1_prot_ALN97676.1_25 [protein=hypothetical protein] [protein_id=ALN97676.1] [location=complement(26496..27017)]	'125: CPIC'; '147: CKGC'; '166: CPTC';
	KT894027.1_prot_ALN97678.1_27 [protein=hypothetical protein] [protein_id=ALN97678.1] [location=27249..27860]	'22: CDDC';
PPxY	1
	KT894027.1_prot_ALN97657.1_6 [protein=hypothetical protein] [protein_id=ALN97657.1] [location=5440..6375]	'138: PPQY';
HxxxW	2
	KT894027.1_prot_ALN97655.1_4 [protein=putative primase-helicase] [protein_id=ALN97655.1] [location=2328..4901]	'760: HFKAW';
	KT894027.1_prot_ALN97659.1_8 [protein=hypothetical protein] [protein_id=ALN97659.1] [location=complement(8493..9164)]	'182: HPFGW';
GKYLQRRLQ	0
P[TS]AP	0
YxxL	17
	KT894027.1_prot_ALN97652.1_1 [protein=putative packaging ATPase] [protein_id=ALN97652.1] [location=1..786]	'156: YKIL';
	KT894027.1_prot_ALN97653.1_2 [protein=hypothetical protein] [protein_id=ALN97653.1] [location=complement(783..1649)]	'55: YSIL'; '98: YIIL'; '117: YFQL';
	KT894027.1_prot_ALN97655.1_4 [protein=putative primase-helicase] [protein_id=ALN97655.1] [location=2328..4901]	'357: YKQL'; '446: YRRL'; '703: YEKL';
	KT894027.1_prot_ALN97657.1_6 [protein=hypothetical protein] [protein_id=ALN97657.1] [location=5440..6375]	'141: YETL'; '183: YITL'; '283: YGKL';
	KT894027.1_prot_ALN97658.1_7 [protein=putative cysteine protease] [protein_id=ALN97658.1] [location=6398..8362]	'124: YADL'; '360: YKEL'; '495: YSEL';
	KT894027.1_prot_ALN97660.1_9 [protein=putative collagen triple helix repeat-containing protein] [protein_id=ALN97660.1] [location=9222..10679]	'21: YPDL'; '381: YVRL';
	KT894027.1_prot_ALN97661.1_10 [protein=hypothetical protein] [protein_id=ALN97661.1] [location=10730..11299]	'3: YYDL';
	KT894027.1_prot_ALN97662.1_11 [protein=hypothetical protein] [protein_id=ALN97662.1] [location=11340..12761]	'3: YYDL'; '169: YQLL';
	KT894027.1_prot_ALN97663.1_12 [protein=hypothetical protein] [protein_id=ALN97663.1] [location=12807..14093]	'15: YDDL'; '65: YIQL'; '368: YANL';
	KT894027.1_prot_ALN97664.1_13 [protein=hypothetical protein] [protein_id=ALN97664.1] [location=14150..14464]	'89: YCVL';
	KT894027.1_prot_ALN97665.1_14 [protein=putative minor capsid protein] [protein_id=ALN97665.1] [location=14858..16090]	'8: YYDL'; '275: YNAL';
	KT894027.1_prot_ALN97667.1_16 [protein=hypothetical protein] [protein_id=ALN97667.1] [location=complement(18138..18575)]	'107: YVVL';
	KT894027.1_prot_ALN97671.1_20 [protein=hypothetical protein] [protein_id=ALN97671.1] [location=complement(20447..21490)]	'75: YYLL';
	KT894027.1_prot_ALN97672.1_21 [protein=hypothetical protein] [protein_id=ALN97672.1] [location=complement(21303..23639)]	'131: YNEL'; '137: YIQL'; '439: YTNL';
	KT894027.1_prot_ALN97674.1_23 [protein=hypothetical protein] [protein_id=ALN97674.1] [location=complement(24067..26100)]	'508: YCCL';
	KT894027.1_prot_ALN97675.1_24 [protein=hypothetical protein] [protein_id=ALN97675.1] [location=complement(26205..26396)]	'40: YEDL';
	KT894027.1_prot_ALN97679.1_28 [protein=hypothetical protein] [protein_id=ALN97679.1] [location=27918..28748]	'45: YDLL'; '168: YKAL';
LYPxL	0
RxxK	15
	KT894027.1_prot_ALN97652.1_1 [protein=putative packaging ATPase] [protein_id=ALN97652.1] [location=1..786]	'167: RHTK';
	KT894027.1_prot_ALN97655.1_4 [protein=putative primase-helicase] [protein_id=ALN97655.1] [location=2328..4901]	'118: RIRK'; '200: RISK'; '377: RPDK';
	KT894027.1_prot_ALN97656.1_5 [protein=hypothetical protein] [protein_id=ALN97656.1] [location=4957..5388]	'64: RRLK';
	KT894027.1_prot_ALN97657.1_6 [protein=hypothetical protein] [protein_id=ALN97657.1] [location=5440..6375]	'232: RLPK';
	KT894027.1_prot_ALN97658.1_7 [protein=putative cysteine protease] [protein_id=ALN97658.1] [location=6398..8362]	'10: RGWK'; '140: RGVK'; '173: RATK'; '344: RYKK'; '377: RWFK'; '395: RPTK'; '399: RISK';
	KT894027.1_prot_ALN97659.1_8 [protein=hypothetical protein] [protein_id=ALN97659.1] [location=complement(8493..9164)]	'88: RYLK'; '169: RRAK';
	KT894027.1_prot_ALN97666.1_15 [protein=putative major capsid protein] [protein_id=ALN97666.1] [location=16147..17874]	'408: RAYK';
	KT894027.1_prot_ALN97670.1_19 [protein=hypothetical protein] [protein_id=ALN97670.1] [location=20100..20450]	'45: RRDK'; '65: RENK';
	KT894027.1_prot_ALN97671.1_20 [protein=hypothetical protein] [protein_id=ALN97671.1] [location=complement(20447..21490)]	'152: RSKK';
	KT894027.1_prot_ALN97672.1_21 [protein=hypothetical protein] [protein_id=ALN97672.1] [location=complement(21303..23639)]	'3: RLKK'; '40: RFNK'; '196: RFRK'; '226: RDIK'; '496: RNVK'; '628: RREK'; '769: RQAK';
	KT894027.1_prot_ALN97674.1_23 [protein=hypothetical protein] [protein_id=ALN97674.1] [location=complement(24067..26100)]	'458: RDFK'; '543: RQGK';
	KT894027.1_prot_ALN97675.1_24 [protein=hypothetical protein] [protein_id=ALN97675.1] [location=complement(26205..26396)]	'24: RAVK';
	KT894027.1_prot_ALN97677.1_26 [protein=hypothetical protein] [protein_id=ALN97677.1] [location=27061..27339]	'67: RPTK';
	KT894027.1_prot_ALN97678.1_27 [protein=hypothetical protein] [protein_id=ALN97678.1] [location=27249..27860]	'110: RRQK'; '118: RTAK'; '136: RKAK'; '153: RRLK'; '175: RKAK'; '183: RKAK';
	KT894027.1_prot_ALN97679.1_28 [protein=hypothetical protein] [protein_id=ALN97679.1] [location=27918..28748]	'67: RILK'; '244: RTEK';
LGxGxxIxW	0
PPLP	0
SLxYLA	0
T[QDE]x(5)ADx(2)[IL]	0
VxHxMY	0
Rx[LC]	21
	KT894027.1_prot_ALN97652.1_1 [protein=putative packaging ATPase] [protein_id=ALN97652.1] [location=1..786]	'11: RPL'; '188: RIL'; '232: RWC';
	KT894027.1_prot_ALN97653.1_2 [protein=hypothetical protein] [protein_id=ALN97653.1] [location=complement(783..1649)]	'128: RIC';
	KT894027.1_prot_ALN97655.1_4 [protein=putative primase-helicase] [protein_id=ALN97655.1] [location=2328..4901]	'298: RIC'; '447: RRL'; '648: RFL'; '674: RKL'; '682: RRL';
	KT894027.1_prot_ALN97656.1_5 [protein=hypothetical protein] [protein_id=ALN97656.1] [location=4957..5388]	'64: RRL';
	KT894027.1_prot_ALN97657.1_6 [protein=hypothetical protein] [protein_id=ALN97657.1] [location=5440..6375]	'30: RKL'; '216: RVL'; '259: RIL';
	KT894027.1_prot_ALN97658.1_7 [protein=putative cysteine protease] [protein_id=ALN97658.1] [location=6398..8362]	'218: REL'; '232: RPL'; '373: RPL';
	KT894027.1_prot_ALN97659.1_8 [protein=hypothetical protein] [protein_id=ALN97659.1] [location=complement(8493..9164)]	'88: RYL';
	KT894027.1_prot_ALN97662.1_11 [protein=hypothetical protein] [protein_id=ALN97662.1] [location=11340..12761]	'115: RVL';
	KT894027.1_prot_ALN97664.1_13 [protein=hypothetical protein] [protein_id=ALN97664.1] [location=14150..14464]	'88: RYC';
	KT894027.1_prot_ALN97665.1_14 [protein=putative minor capsid protein] [protein_id=ALN97665.1] [location=14858..16090]	'314: RIL';
	KT894027.1_prot_ALN97666.1_15 [protein=putative major capsid protein] [protein_id=ALN97666.1] [location=16147..17874]	'314: RYL'; '539: RPL';
	KT894027.1_prot_ALN97667.1_16 [protein=hypothetical protein] [protein_id=ALN97667.1] [location=complement(18138..18575)]	'101: RIL';
	KT894027.1_prot_ALN97669.1_18 [protein=hypothetical protein] [protein_id=ALN97669.1] [location=complement(19296..19886)]	'5: RGL';
	KT894027.1_prot_ALN97670.1_19 [protein=hypothetical protein] [protein_id=ALN97670.1] [location=20100..20450]	'77: RAL';
	KT894027.1_prot_ALN97671.1_20 [protein=hypothetical protein] [protein_id=ALN97671.1] [location=complement(20447..21490)]	'8: RFC'; '48: RYL'; '196: RRL'; '273: REL';
	KT894027.1_prot_ALN97672.1_21 [protein=hypothetical protein] [protein_id=ALN97672.1] [location=complement(21303..23639)]	'323: RRL'; '394: RQL'; '456: RLL';
	KT894027.1_prot_ALN97673.1_22 [protein=hypothetical protein] [protein_id=ALN97673.1] [location=23704..23931]	'40: RFL';
	KT894027.1_prot_ALN97674.1_23 [protein=hypothetical protein] [protein_id=ALN97674.1] [location=complement(24067..26100)]	'192: RAL'; '408: RVL';
	KT894027.1_prot_ALN97675.1_24 [protein=hypothetical protein] [protein_id=ALN97675.1] [location=complement(26205..26396)]	'6: REL'; '52: REL';
	KT894027.1_prot_ALN97678.1_27 [protein=hypothetical protein] [protein_id=ALN97678.1] [location=27249..27860]	'20: RCC'; '153: RRL';
	KT894027.1_prot_ALN97679.1_28 [protein=hypothetical protein] [protein_id=ALN97679.1] [location=27918..28748]	'54: RNL'; '60: RIC'; '67: RIL';
RxL!	10
	KT894027.1_prot_ALN97652.1_1 [protein=putative packaging ATPase] [protein_id=ALN97652.1] [location=1..786]	'11: RPLA';
	KT894027.1_prot_ALN97655.1_4 [protein=putative primase-helicase] [protein_id=ALN97655.1] [location=2328..4901]	'447: RRLG'; '648: RFLF';
	KT894027.1_prot_ALN97658.1_7 [protein=putative cysteine protease] [protein_id=ALN97658.1] [location=6398..8362]	'232: RPLP'; '373: RPLA';
	KT894027.1_prot_ALN97662.1_11 [protein=hypothetical protein] [protein_id=ALN97662.1] [location=11340..12761]	'115: RVLG';
	KT894027.1_prot_ALN97666.1_15 [protein=putative major capsid protein] [protein_id=ALN97666.1] [location=16147..17874]	'539: RPLM';
	KT894027.1_prot_ALN97667.1_16 [protein=hypothetical protein] [protein_id=ALN97667.1] [location=complement(18138..18575)]	'101: RILG';
	KT894027.1_prot_ALN97671.1_20 [protein=hypothetical protein] [protein_id=ALN97671.1] [location=complement(20447..21490)]	'48: RYLL'; '196: RRLP';
	KT894027.1_prot_ALN97672.1_21 [protein=hypothetical protein] [protein_id=ALN97672.1] [location=complement(21303..23639)]	'323: RRLG'; '456: RLLF';
	KT894027.1_prot_ALN97673.1_22 [protein=hypothetical protein] [protein_id=ALN97673.1] [location=23704..23931]	'40: RFLI';
	KT894027.1_prot_ALN97674.1_23 [protein=hypothetical protein] [protein_id=ALN97674.1] [location=complement(24067..26100)]	'192: RALV';
RxLX!	10
	KT894027.1_prot_ALN97655.1_4 [protein=putative primase-helicase] [protein_id=ALN97655.1] [location=2328..4901]	'648: RFLFA'; '682: RRLSI';
	KT894027.1_prot_ALN97657.1_6 [protein=hypothetical protein] [protein_id=ALN97657.1] [location=5440..6375]	'30: RKLNG'; '216: RVLQI';
	KT894027.1_prot_ALN97658.1_7 [protein=putative cysteine protease] [protein_id=ALN97658.1] [location=6398..8362]	'232: RPLPP';
	KT894027.1_prot_ALN97669.1_18 [protein=hypothetical protein] [protein_id=ALN97669.1] [location=complement(19296..19886)]	'5: RGLDF';
	KT894027.1_prot_ALN97671.1_20 [protein=hypothetical protein] [protein_id=ALN97671.1] [location=complement(20447..21490)]	'196: RRLPA';
	KT894027.1_prot_ALN97672.1_21 [protein=hypothetical protein] [protein_id=ALN97672.1] [location=complement(21303..23639)]	'394: RQLTA';
	KT894027.1_prot_ALN97673.1_22 [protein=hypothetical protein] [protein_id=ALN97673.1] [location=23704..23931]	'40: RFLII';
	KT894027.1_prot_ALN97674.1_23 [protein=hypothetical protein] [protein_id=ALN97674.1] [location=complement(24067..26100)]	'192: RALVG'; '408: RVLSG';
	KT894027.1_prot_ALN97678.1_27 [protein=hypothetical protein] [protein_id=ALN97678.1] [location=27249..27860]	'153: RRLKA';
	KT894027.1_prot_ALN97679.1_28 [protein=hypothetical protein] [protein_id=ALN97679.1] [location=27918..28748]	'54: RNLSA';
CETTG	0
PHQ	0
LPxTG	0
ExxxLV	2
	KT894027.1_prot_ALN97660.1_9 [protein=putative collagen triple helix repeat-containing protein] [protein_id=ALN97660.1] [location=9222..10679]	'108: ETKELV';
	KT894027.1_prot_ALN97665.1_14 [protein=putative minor capsid protein] [protein_id=ALN97665.1] [location=14858..16090]	'332: EITDLV';
!!xSxS[DE][DE][DE]	0
!Kx[DE]	15
	KT894027.1_prot_ALN97652.1_1 [protein=putative packaging ATPase] [protein_id=ALN97652.1] [location=1..786]	'102: LKED';
	KT894027.1_prot_ALN97653.1_2 [protein=hypothetical protein] [protein_id=ALN97653.1] [location=complement(783..1649)]	'162: IKTD'; '209: AKED';
	KT894027.1_prot_ALN97655.1_4 [protein=putative primase-helicase] [protein_id=ALN97655.1] [location=2328..4901]	'105: LKFD'; '109: VKRE'; '192: YKYE'; '236: VKQE'; '338: LKQD'; '475: AKMD'; '714: LKYD';
	KT894027.1_prot_ALN97656.1_5 [protein=hypothetical protein] [protein_id=ALN97656.1] [location=4957..5388]	'40: VKAE'; '93: FKFD';
	KT894027.1_prot_ALN97657.1_6 [protein=hypothetical protein] [protein_id=ALN97657.1] [location=5440..6375]	'103: IKHD'; '111: PKWD'; '197: YKTD';
	KT894027.1_prot_ALN97658.1_7 [protein=putative cysteine protease] [protein_id=ALN97658.1] [location=6398..8362]	'81: AKAD'; '177: IKGD'; '337: AKAE'; '379: FKEE'; '426: IKGE'; '633: IKSE';
	KT894027.1_prot_ALN97659.1_8 [protein=hypothetical protein] [protein_id=ALN97659.1] [location=complement(8493..9164)]	'51: FKKD';
	KT894027.1_prot_ALN97661.1_10 [protein=hypothetical protein] [protein_id=ALN97661.1] [location=10730..11299]	'42: VKVE';
	KT894027.1_prot_ALN97663.1_12 [protein=hypothetical protein] [protein_id=ALN97663.1] [location=12807..14093]	'145: GKGD';
	KT894027.1_prot_ALN97666.1_15 [protein=putative major capsid protein] [protein_id=ALN97666.1] [location=16147..17874]	'460: FKVE';
	KT894027.1_prot_ALN97672.1_21 [protein=hypothetical protein] [protein_id=ALN97672.1] [location=complement(21303..23639)]	'87: FKTD'; '641: PKAE';
	KT894027.1_prot_ALN97675.1_24 [protein=hypothetical protein] [protein_id=ALN97675.1] [location=complement(26205..26396)]	'43: LKTE'; '50: LKRE';
	KT894027.1_prot_ALN97676.1_25 [protein=hypothetical protein] [protein_id=ALN97676.1] [location=complement(26496..27017)]	'10: FKIE';
	KT894027.1_prot_ALN97678.1_27 [protein=hypothetical protein] [protein_id=ALN97678.1] [location=27249..27860]	'80: AKMD'; '138: AKDE'; '185: AKKE';
	KT894027.1_prot_ALN97679.1_28 [protein=hypothetical protein] [protein_id=ALN97679.1] [location=27918..28748]	'21: LKLD'; '118: IKID';
[VI]x[VI][VI]	10
	KT894027.1_prot_ALN97652.1_1 [protein=putative packaging ATPase] [protein_id=ALN97652.1] [location=1..786]	'143: IDVI';
	KT894027.1_prot_ALN97653.1_2 [protein=hypothetical protein] [protein_id=ALN97653.1] [location=complement(783..1649)]	'75: IPVI'; '108: VSVI'; '276: IDVV';
	KT894027.1_prot_ALN97655.1_4 [protein=putative primase-helicase] [protein_id=ALN97655.1] [location=2328..4901]	'614: VRIV';
	KT894027.1_prot_ALN97657.1_6 [protein=hypothetical protein] [protein_id=ALN97657.1] [location=5440..6375]	'67: IAIV';
	KT894027.1_prot_ALN97659.1_8 [protein=hypothetical protein] [protein_id=ALN97659.1] [location=complement(8493..9164)]	'58: VIVV';
	KT894027.1_prot_ALN97661.1_10 [protein=hypothetical protein] [protein_id=ALN97661.1] [location=10730..11299]	'159: IAVV';
	KT894027.1_prot_ALN97663.1_12 [protein=hypothetical protein] [protein_id=ALN97663.1] [location=12807..14093]	'274: VKII';
	KT894027.1_prot_ALN97672.1_21 [protein=hypothetical protein] [protein_id=ALN97672.1] [location=complement(21303..23639)]	'125: VDII';
	KT894027.1_prot_ALN97677.1_26 [protein=hypothetical protein] [protein_id=ALN97677.1] [location=27061..27339]	'85: VMIV';
	KT894027.1_prot_ALN97678.1_27 [protein=hypothetical protein] [protein_id=ALN97678.1] [location=27249..27860]	'87: VKVV';
GK[DE]x[ST]NPLxxxxLxK	0
RRRRx(5)Rx(4)RK	0
Rx[RK]RGLF	0
RxRRGLF	0
RxxRGLF	0
WxxxWx(9)W	0
KGD	3
	KT894027.1_prot_ALN97658.1_7 [protein=putative cysteine protease] [protein_id=ALN97658.1] [location=6398..8362]	'178: KGD';
	KT894027.1_prot_ALN97663.1_12 [protein=hypothetical protein] [protein_id=ALN97663.1] [location=12807..14093]	'146: KGD';
	KT894027.1_prot_ALN97678.1_27 [protein=hypothetical protein] [protein_id=ALN97678.1] [location=27249..27860]	'39: KGD';
KGE	3
	KT894027.1_prot_ALN97652.1_1 [protein=putative packaging ATPase] [protein_id=ALN97652.1] [location=1..786]	'183: KGE';
	KT894027.1_prot_ALN97658.1_7 [protein=putative cysteine protease] [protein_id=ALN97658.1] [location=6398..8362]	'427: KGE';
	KT894027.1_prot_ALN97674.1_23 [protein=hypothetical protein] [protein_id=ALN97674.1] [location=complement(24067..26100)]	'373: KGE';
[DE]xxxL[LI]	6
	KT894027.1_prot_ALN97653.1_2 [protein=hypothetical protein] [protein_id=ALN97653.1] [location=complement(783..1649)]	'40: ELEKLL'; '157: DMLGLI'; '171: DIAPLI';
	KT894027.1_prot_ALN97658.1_7 [protein=putative cysteine protease] [protein_id=ALN97658.1] [location=6398..8362]	'503: DITQLL';
	KT894027.1_prot_ALN97659.1_8 [protein=hypothetical protein] [protein_id=ALN97659.1] [location=complement(8493..9164)]	'37: DGFSLL';
	KT894027.1_prot_ALN97660.1_9 [protein=putative collagen triple helix repeat-containing protein] [protein_id=ALN97660.1] [location=9222..10679]	'197: DIETLL'; '207: DGDKLI';
	KT894027.1_prot_ALN97665.1_14 [protein=putative minor capsid protein] [protein_id=ALN97665.1] [location=14858..16090]	'246: EANYLI';
	KT894027.1_prot_ALN97671.1_20 [protein=hypothetical protein] [protein_id=ALN97671.1] [location=complement(20447..21490)]	'308: EEKNLL';
[AG]xxxxGK[ST]	1
	KT894027.1_prot_ALN97652.1_1 [protein=putative packaging ATPase] [protein_id=ALN97652.1] [location=1..786]	'70: GPSGSGKT';
!!!!DxDxR	0
!!!!D	16
	KT894027.1_prot_ALN97652.1_1 [protein=putative packaging ATPase] [protein_id=ALN97652.1] [location=1..786]	'18: GGALD'; '137: CCVFD';
	KT894027.1_prot_ALN97653.1_2 [protein=hypothetical protein] [protein_id=ALN97653.1] [location=complement(783..1649)]	'173: APLID'; '230: GIAYD';
	KT894027.1_prot_ALN97655.1_4 [protein=putative primase-helicase] [protein_id=ALN97655.1] [location=2328..4901]	'14: IVLMD'; '156: AILGD'; '362: MGVAD'; '581: AGGGD';
	KT894027.1_prot_ALN97656.1_5 [protein=hypothetical protein] [protein_id=ALN97656.1] [location=4957..5388]	'101: YIPYD';
	KT894027.1_prot_ALN97657.1_6 [protein=hypothetical protein] [protein_id=ALN97657.1] [location=5440..6375]	'128: VAFAD'; '167: CYIVD'; '243: LVYAD';
	KT894027.1_prot_ALN97658.1_7 [protein=putative cysteine protease] [protein_id=ALN97658.1] [location=6398..8362]	'55: IGGFD'; '310: PLPYD';
	KT894027.1_prot_ALN97659.1_8 [protein=hypothetical protein] [protein_id=ALN97659.1] [location=complement(8493..9164)]	'77: PIVLD'; '119: GVIID';
	KT894027.1_prot_ALN97662.1_11 [protein=hypothetical protein] [protein_id=ALN97662.1] [location=11340..12761]	'40: LYYLD'; '336: IGFGD'; '370: GVGGD'; '391: LGIYD';
	KT894027.1_prot_ALN97663.1_12 [protein=hypothetical protein] [protein_id=ALN97663.1] [location=12807..14093]	'299: LVGGD';
	KT894027.1_prot_ALN97664.1_13 [protein=hypothetical protein] [protein_id=ALN97664.1] [location=14150..14464]	'76: VVGLD';
	KT894027.1_prot_ALN97666.1_15 [protein=putative major capsid protein] [protein_id=ALN97666.1] [location=16147..17874]	'222: FIWCD';
	KT894027.1_prot_ALN97667.1_16 [protein=hypothetical protein] [protein_id=ALN97667.1] [location=complement(18138..18575)]	'33: GCCGD';
	KT894027.1_prot_ALN97672.1_21 [protein=hypothetical protein] [protein_id=ALN97672.1] [location=complement(21303..23639)]	'186: PAGAD'; '209: MLMAD'; '298: AYVAD';
	KT894027.1_prot_ALN97674.1_23 [protein=hypothetical protein] [protein_id=ALN97674.1] [location=complement(24067..26100)]	'197: CGFFD'; '449: YVGFD';
	KT894027.1_prot_ALN97676.1_25 [protein=hypothetical protein] [protein_id=ALN97676.1] [location=complement(26496..27017)]	'126: PICID';
	KT894027.1_prot_ALN97677.1_26 [protein=hypothetical protein] [protein_id=ALN97677.1] [location=27061..27339]	'9: GMCLD';
!!!DxxP	3
	KT894027.1_prot_ALN97657.1_6 [protein=hypothetical protein] [protein_id=ALN97657.1] [location=5440..6375]	'244: VYADGEP';
	KT894027.1_prot_ALN97660.1_9 [protein=putative collagen triple helix repeat-containing protein] [protein_id=ALN97660.1] [location=9222..10679]	'20: FYPDLIP';
	KT894027.1_prot_ALN97672.1_21 [protein=hypothetical protein] [protein_id=ALN97672.1] [location=complement(21303..23639)]	'457: LLFDALP';

[truncated: 2 more sheets: OLV, QLV]
