# Supplementary material for: Virophages and Their Interactions with Giant Viruses and Host Cells
Source: Proteomes. 2018 May 22;6(2):23. doi: 10.3390/proteomes6020023 (PMC6027436; doi:10.3390/proteomes6020023)
Supplement: Supplementary file 1 [file proteomes-06-00023-s001.zip › SI files/Table_S1.xlsx]

## Sheet: Data used in heatmap
The functional motif profile table of motif-containing proteins encoded by virophages. The number is the percent of motif-containing proteins (MCPs) to the total number of the proteins in a proteome. i.e. % of the proteins harbour a motif.
For the amino acid residue symbols used for searching functional motifs, see Table S4 and Sobhy, 2016 and 2017; cite 24 and 25. The table was used to construct heatmap, clustering and calculate R. For R calculation, the missed data or motifs with simple sequence were removed.
		DSLV1	Mavirus	OLV	PgVV	QLV	Sputnik2	Sputnik3	Sputnik	YSLV5	YSLV6	YSLV7	Zamilon
	GeneBank ID	KT894027	HQ712116.1	HQ704801	KC662250.1	KJ854379	JN603369.1	JN603370.1	EU606015.1	KM502589.1	KM502590.1	KM502591.1	HG531932.1
	Number of proteins encoded	28	20	24	16	25	20	20	21	32	29	26	20
Annotation	Motifs	DLV	Mavirus	OLV	PgVV	QLV	Sputnik2	Sputnik3	Sputnik	YLV5	YLV6	YLV7	Zamilon
Binding of virus proteins to retinoblastoma protein, virus replication	LxCxE	0	0	0	6.25	0	5	5	4.76	0	3.45	0	0
Binding to ESCRT, paramyxoviruses budding	[FILV]PxV	17.86	5	16.67	6.25	8	5	5	19.05	15.62	17.24	7.69	20
Binding to integrins, and viral attachment to cellular receptors	DGE	10.71	0	20.83	6.25	0	5	5	4.76	6.25	3.45	7.69	0
Binding to integrins, and viral attachment to cellular receptors	DLxxL	7.14	5	12.5	25	8	0	0	0	6.25	17.24	3.85	5
Binding to integrins, and viral attachment to cellular receptors	IDA	10.71	0	0	12.5	4	0	0	0	3.12	0	7.69	0
Binding to integrins, and viral attachment to cellular receptors	LDI	3.57	5	8.33	6.25	8	5	5	14.29	3.12	6.9	0	0
Binding to integrins, and viral attachment to cellular receptors	LDV	10.71	10	20.83	18.75	4	0	0	0	9.38	10.34	0	5
Binding to integrins, and viral attachment to cellular receptors	RGD	3.57	0	0	12.5	4	0	0	4.76	3.12	0	7.69	0
Binding to integrins, and viral attachment to cellular receptors	SDI	0	20	12.5	6.25	8	5	5	4.76	0	6.9	7.69	15
Binding to integrins, and viral attachment to cellular receptors	YGL	7.14	10	8.33	6.25	4	0	0	0	0	3.45	7.69	0
Binding to phospholipids, lipid raft-mediated endocytosis	RxLR	0	0	8.33	0	0	0	0	0	3.12	3.45	0	10
Binding to retinoblastoma protein	[LI]xCx[DE]	0	10	4.17	12.5	4	10	10	9.52	0	3.45	3.85	10
Clathrin-binding motifs, clathrin-box	L[FILV]x[FILV][DE]	7.14	25	16.67	31.25	8	0	0	9.52	15.62	6.9	11.54	20
Clathrin-binding motifs, clathrin-box	L[LI][DEN][LF][DE]	3.57	0	0	0	0	0	0	0	0	3.45	0	0
Enhance virion-release, anti-tetherin activity	DSGxxS	0	0	0	0	0	0	0	0	0	0	3.85	0
EPIYA-related motif, interactions between bacterial effectors and host SH2 domain-containing proteins	[ENT][HNPS][ILV]Y[ADEG]	10.71	5	4.17	0	4	0	0	0	3.12	0	3.85	5
Exports Plasmodium falciparum proteins into erythrocyte	RxLx[EQD]	32.14	20	16.67	6.25	8	0	0	0	15.62	13.79	15.38	15
Helix-helix interactions	VxxxIxxLxxxL	0	0	0	0	0	0	0	0	0	0	3.85	0
Heparan sulfate-binding motif, post-internalization of adenovirus infection	+++xx+	7.14	5	25	25	24	75	75	19.05	18.75	13.79	3.85	20
Heparan sulfate-binding motif, post-internalization steps of adenovirus infection	KKTK	0	0	0	0	0	0	0	4.76	0	6.9	0	0
Induction of cellular-malignant transformation by Kaposin	LxxLL	25	20	4.17	12.5	20	15	15	38.1	15.62	13.79	15.38	25
Interact with CASP4	xYxDx	46.43	45	62.5	62.5	44	25	25	42.86	43.75	24.14	53.85	50
Interact with clathrin adaptor protein, anti-tethrin	PxxP	42.86	25	37.5	25	24	15	15	38.1	53.12	20.69	30.77	40
Interact with clathrin adaptor protein, anti-tethrin, and viral spread	YxYxx[FILV]	0	5	8.33	6.25	12	15	15	23.81	9.38	10.34	23.08	20
Interact with host SH3 domain	[RKY]xxPxxP	17.86	0	0	6.25	8	0	0	0	9.38	3.45	7.69	5
Interact with host SH3 domain	PxxPx[KR]	7.14	5	0	6.25	0	0	0	4.76	12.5	0	3.85	0
Interact with host SH3 domain	xx[PV]xxP	60.71	50	75	62.5	44	25	25	66.67	68.75	41.38	46.15	65
ISGylation, antiviral response	LRGG	3.57	0	0	0	0	0	0	0	3.12	0	0	0
ITAM motif, positive signal of immune receptors	Yxx[LI]x(6,8)Yxx[LI]	3.57	5	8.33	0	0	0	0	4.76	3.12	10.34	11.54	0
ITIM motif, negative signal of immune receptors	[SIVL]xYxx[IVL]	35.71	30	58.33	25	52	25	25	57.14	31.25	34.48	34.62	50
Mediate binding of endocytic protein NECAP-1 to a C-terminal of clathrin adaptor protein 2	WxxF	14.29	5	12.5	12.5	8	70	70	14.29	3.12	17.24	11.54	15
NAD+ ADP-ribosyltransferase activity, ADP-ribosylation of Gs alpha, a GTP-binding regulatory protein	KDEL	0	0	0	0	0	0	0	0	0	3.45	0	0
Nuclear localization sequence (NLS) motif	KRxR	10.71	10	4.17	0	8	0	0	4.76	3.12	3.45	3.85	0
Nuclear localization sequence (NLS) motif - Bipartite	KRx(10,12)K[KR][KR]	3.57	0	0	0	0	5	5	0	3.12	0	0	0
Nuclear localization sequence (NLS) motif - Class 1	K[KR]RK	7.14	0	0	0	0	65	65	4.76	3.12	3.45	7.69	0
Nuclear localization sequence (NLS) motif - Class 1	KR[KR]R	3.57	0	0	0	0	0	0	0	0	0	0	0
Nuclear localization sequence (NLS) motif - Class 2	[PR]xxKR{DE}[KR]	3.57	0	0	0	4	5	5	4.76	6.25	0	0	0
Nuclear localization sequence (NLS) motif - Class 4	[RP]xxKR[KR]{DE}	0	5	0	0	0	0	0	0	3.12	0	0	5
Phosphoserine/threonine-binding proteins, regulation of signalling cascades	[RHK][STALV]x[ST]x[PESRDIFTQ]	53.57	60	66.67	50	36	20	20	38.1	50	27.59	26.92	55
Phosphoserine/threonine-binding proteins, regulation of signalling cascades	Rx{P}[ST]{P}P	0	5	0	6.25	0	0	0	4.76	0	0	0	0
Phosphoserine/threonine-binding proteins, regulation of signalling cascades	Rxx{P}[ST][IVLM]x	25	15	29.17	31.25	12	10	10	14.29	12.5	20.69	19.23	10
Protein folding, Rossmann folds motifs, and bind FAD or NAD(P)	Gx(1,2)GxxG	32.14	15	20.83	18.75	20	75	75	19.05	25	17.24	19.23	20
Protein folding, Rossmann folds motifs, and bind FAD or NAD(P)	GxxxG	67.86	50	50	56.25	52	80	80	42.86	71.88	34.48	42.31	50
Protein interaction, thiol-disulﬁde transfer	CxxxC	7.14	10	4.17	6.25	8	65	65	9.52	6.25	13.79	7.69	5
Protein interaction, thiol-disulﬁde transfer, disulﬁde isomerization, virus fusion	CxxC	14.29	10	16.67	6.25	16	70	70	19.05	12.5	6.9	15.38	15
Protein ubiquitylation, interaction with Nedd4 E3 ubiquitin ligases, recruit ESCRT pathway	PPxY	3.57	5	0	0	0	0	0	0	0	3.45	7.69	0
Proton transport, protein’s channel function, transmembrane domain, and viral replication	HxxxW	7.14	5	0	0	4	0	0	0	15.62	0	7.69	0
Recruit ESCRT pathway, mediates viral budding and release	P[TS]AP	0	0	8.33	0	0	0	0	0	0	0	3.85	0
Recruits ESCRT machinery, retroviruses release and replication	LYPxL	0	0	0	0	0	0	0	4.76	0	0	0	5
Required for immediate early gene expression of cytomegalovirus	RxL[FILV]	17.86	15	16.67	12.5	4	5	5	9.52	18.75	13.79	3.85	10
Required for immediate early gene expression of cytomegalovirus	RxLX[FILV]	14.29	5	8.33	25	28	5	5	19.05	12.5	13.79	0	15
Retroviruses fusogenic activities, syncytia and fusion	PHQ	0	0	4.17	0	0	0	0	0	0	0	0	0
Sortases, adhesion protein, transpeptidase, virulence factors, fibrinogen-binding, cell wall anchoring	LPxTG	0	0	0	0	0	0	0	0	0	3.45	0	0
Sorting signal, and anti-tetherin	ExxxLV	7.14	5	4.17	18.75	8	0	0	0	12.5	3.45	7.69	0
SUMOylation - SUMO binding to substrate	[FILV][FILV]xSxS[DE][DE][DE]	0	0	0	0	0	0	0	0	0	0	0	0
SUMOylation - SUMO binding to substrate	[FILV]Kx[DE]	46.43	60	50	68.75	36	10	10	38.1	28.12	34.48	38.46	70
SUMOylation - SUMO binding to substrate	[VI]x[VI][VI]	35.71	30	33.33	31.25	32	15	15	23.81	21.88	34.48	34.62	25
Viral attachment to cellular receptors	KGD	10.71	10	20.83	18.75	8	0	0	9.52	12.5	6.9	0	10
Viral attachment to cellular receptors	KGE	10.71	0	8.33	0	4	0	0	9.52	6.25	6.9	3.85	10
Viral pathogenesis, interact with cellular clathrin adaptor proteins, sorting signal	[DE]xxxL[LI]	21.43	40	25	43.75	32	0	0	19.05	15.62	37.93	26.92	25
Walker A motif, ATP-binding motifs	[AG]xxxxGK[ST]	3.57	10	4.17	6.25	4	10	10	9.52	12.5	6.9	3.85	10
Walker B motif - ATP-binding motifs	[FILV][FILV][FILV][FILV]D	0	5	16.67	6.25	8	10	10	4.76	0	3.45	7.69	5
Walker B motif - ATP-binding motifs	[FILV][FILV][FILV]DxxP	3.57	0	0	0	0	0	0	0	0	0	0	0

## Sheet: SLiM functions
Function of the short linear motifs SliM and the refereed publication (adopted from Shetti-Motif, Sobhy 2017, cite 24)
Pattern motif	Function of protein containing the pattern	Reference (Pubmed IDs)
!!!!D	Walker B motif - ATP-binding motifs	PMID: 22889913
!!!!DxDxR	Walker A′ motif - ATP-binding motifs	PMID: 22889913
!!!DxxP	Walker B motif - ATP-binding motifs	PMID: 22889913
!!xSxS[DE][DE][DE]	SUMOylation - SUMO binding to substrate	PMID: 26101541
!Kx[DE]	SUMOylation - SUMO binding to substrate	PMID: 26101541
!PxV	Binding to ESCRT, paramyxoviruses budding	PMID: 23435234
!x!xxxx!	Caveolin scaffolding domain (CSD)	PMID: 12223531
!x!xxxx!xx!	Caveolin scaffolding domain (CSD)	PMID: 12223531
!xxxx!xx!	Caveolin scaffolding domain (CSD)	PMID: 12223531
[AG]xxxxGK[ST]	Walker A motif, ATP-binding motifs	PMID: 22889913
[DE]xxxL[LI]	viral pathogenesis, interact with cellular clathrin adaptor proteins, sorting signal	PMID: 24843023, PMID: 25915900
[ENT][HNPS][ILV]Y[ADEG]	EPIYA-related motif, interactions between bacterial effectors and host SH2 domain-containing proteins	PMID: 25475989
[GD]DIWK	HIV release, interfering with tetherin function	PMID: 24109238
[GE][KR]Q[GE]RL	Cleavage motif of Newcastle disease virus protein	PMID: 22393889
[ILV]QxxxRGxxx[RK]	IQ motifs, Myosin superfamily	PMID: 22399849
[KR]xTQT	Dynein binding motifs, protein transport, viruses transport inside the cell (Adenovirus, ASF virus, Papilloma virus, Rabies virus, Mokola Virus and Ebolavirus)	PMID: 21777386
[LI]xCx[DE]	Binding to retinoblastoma protein	PMID: 25475989
[LIVFM]x(2-3)[LIVFM]x[LIVFM]	Nuclear export signal (NES), regulate protein export to nucleus from cytoplasm	PMID: 15314210, PMID: 21167871, PMID: 26029198
[LM]VxSxVxA	Cleavage of NS1 from the NS1-NS2A region of flavivirus	PMID: 23523765
[PR]xxKR{DE}[KR]	Nuclear localization sequence (NLS) motif - Class 2, regulate import of the protein into the nucleus	PMID: 19001369, PMID: 21167871, PMID: 26029198
[QE][ST]RGLF	Cleavage site for Influenza virus	PMID: 26055889
[RHK][STALV]x[ST]x[PESRDIFTQ]	Phosphoserine/threonine-binding proteins, regulation of signalling cascades	PMID: 25475989
[RK]RQ[RK]RF	Cleavage motif of Newcastle disease virus protein	PMID: 15914855, PMID: 22393889
[RK]xxxx!x!	Lyase activity, catalyzes the removal of the phosphate group from the phosphothreonine in the mitogen-activated protein kinases such as MAPK2/ERK2, MAPK3/ERK1, MAPK8 and MAPK14	PMID: 25475989
[RKY]xxPxxP	Interact with host SH3 domain	PMID: 25475989
[RP]xxKR[KR]{DE}	Nuclear localization sequence (NLS) motif - Class 4, regulate protein import into nucleus	PMID: 19001369, PMID: 21167871, PMID: 26029198
[SIVL]xYxx[IVL]	ITIM motif, negative signal of immune receptors	PMID: 23874461
[ST]x[VIL]	Pathogenesis, PDZ domain, C-terminl	PMID: 25475989
[VI]x[VI][VI]	SUMOylation - SUMO binding to substrate	PMID: 26101541
Ax(3)IQx(2)FRx(4)KK	IQ motifs, Myosin superfamily	PROSITE ID PS50096, (http://prosite.expasy.org/PS50096, http://prosite.expasy.org/PDOC50096)
AxxxAxxxAxxxW	Helix-Helix Interactions	PMID: 22072710, PMID: 24574397
++x+ - +++xx+	Heparan sulfate-binding motif, post-internalization of adenovirus infection	PMID: 19656960
CETTG	Retroviruses fusogenic activities, syncytia and fusion	PMID: 24239536, PMID: 17959780
Cx(13-20)Cx(5-6)Cx(9-19)Cx(10-14)Cx(4-14)C	6-cysteine motif, degradation of chitin and chitotriose	PMID: 23864639, PMID: 26057202
Cx2Cx6Wx3Dx5Hx6C	Inhibitor of apoptosis (IAP) - block the apoptosis, Baculovirus encode IAPs, which characterized by the presence of one or more baculoviral IAP repeat (BIR) domains	PMID: 22095281, PMID: 23741982
Cx5CxnHx6C (C2HC zinc finger)	Budded virions production and nucleocapsid assembly	PMID: 23864639, PMID: 26057202
CxxC	Protein interaction, thiol-disulﬁde transfer, disulﬁde isomerization, virus fusion	PMID: 23885084, PMID: 11983854, PMID: 18480461
CxxxC	protein interaction and thiol-disulﬁde transfer	PMID: 23885084, PMID: 11983854
DGE	Binding to integrins, and viral attachment to cellular receptors	PMID: 12941907, PMID: 16603530
DLxxL	Binding to integrins, and viral attachment to cellular receptors	PMID: 23740982
DSGxxS	Enhance virion-release, anti-tetherin activity	PMID: 23514615, PMID: 24782851
EDLY	EPIYA-related motif, interactions between bacterial effectors and host SH2 domain-containing proteins	PMID: 25475989
EHIYD	EPIYA-related motif, interactions between bacterial effectors and host SH2 domain-containing proteins	PMID: 25475989
EHLYA	EPIYA-related motif, interactions between bacterial effectors and host SH2 domain-containing proteins	PMID: 25475989
ENIYE	EPIYA-related motif, interactions between bacterial effectors and host SH2 domain-containing proteins	PMID: 25475989
EPIYA	EPIYA-related motif, interactions between bacterial effectors and host SH2 domain-containing proteins	PMID: 25475989
EPIYG	EPIYA-related motif, interactions between bacterial effectors and host SH2 domain-containing proteins	PMID: 25475989
EPIYG	EPIYA-related motif, interactions between bacterial effectors and host SH2 domain-containing proteins	PMID: 25475989
EPLYA	EPIYA-related motif, interactions between bacterial effectors and host SH2 domain-containing proteins	PMID: 25475989
EPLYA	EPIYA-related motif, interactions between bacterial effectors and host SH2 domain-containing proteins	PMID: 25475989
EPVYA	EPIYA-related motif, interactions between bacterial effectors and host SH2 domain-containing proteins	PMID: 25475989
ESIYE	EPIYA-related motif, interactions between bacterial effectors and host SH2 domain-containing proteins	PMID: 25475989
ExxxLV	Sorting signal, anti-tetherin,	PMID: 22479182
G[IV]QVD	Dynein binding motifs, protein transport, viruses transport inside the cell	PMID: 21777386
GK[DE]x[ST]NPLxxxxLxK	Suppression of RNA silencing, salicylic acid dependent defence responses and signalling	PMID: 24088344
GKYLQRRLQ	Putative RNA-binding motif in porcine reproductive and respiratory syndrome virus	PMID: 24825891
GPG[RQ]	HIV neutralization by human antibodies	PMID: 1916888, PMID: 15588347
Gx(1-2)GxxG	Protein folding, Rossmann folds motifs, and bind FAD or NAD(P)	PMID: 12368099
Gxxx[GA]	Protein folding, Rossmann folds motifs, and bind FAD or NAD(P)	PMID: 12368099
GxxxG	Protein folding, Rossmann folds motifs, and bind FAD or NAD(P)	PMID: 21507970, PMID: 24569864
HxCx[ST]WxS	Pentraxin domain, pathogen recognition, inﬂammation, host defense, and antiviral response	PMID: 21716666, PMID: 22665991
HxxxW	Proton transport, protein’s channel function, transmembrane domain, and viral replication	PMID: 20451491, PMID: 20926635, PMID: 16761092, PMID: 18408016
IDA	Binding to integrins, and viral attachment to cellular receptors	PMID: 16298987
K[KR]RK	Nuclear localization sequence (NLS) motif - Class 1, regulate protein import into nucleus	PMID: 19001369, PMID: 21167871, PMID: 26029198
KDEL	NAD+ ADP-ribosyltransferase activity, ADP-ribosylation of Gs alpha, a GTP-binding regulatory protein	PMID: 25475989
KGD or KGE	Viral attachment to cellular receptors	PMID: 23740982
KKKRGLF	Cleavage site for Influenza A virus hemagglutinin	PMID: 26095298
KKTK	Heparan sulfate-binding motif, post-internalization steps of adenovirus infection	PMID: 19656960, PMID: 17855526, PMID: 16160140, PMID: 19647886
KLGxGLxF[DN]	Adenovirus fiber flexibility motif	PMID: 19656960
KR[KR]R	Nuclear localization sequence (NLS) motif - Class 1, regulate protein import into nucleus	PMID: 19001369, PMID: 21167871, PMID: 26029198
KRAR	Adenovirus nuclear localization signal (NLS)	PMID: 1962447, PMID: 24142408
KRIHIGPGRAFYTT	HIV neutralization by human antibodies	PMID: 12575942
KRx(10-12)K[KR][KR]	Nuclear localization sequence (NLS) motif - Bipartite, regulate protein import into nucleus	PMID: 19001369, PMID: 21167871, PMID: 26029198
KRx(10-12)K[KR]X[KR]	Nuclear localization sequence (NLS) motif - Bipartite, regulate protein import into nucleus	PMID: 19001369, PMID: 21167871, PMID: 26029198
KRx[WFY]xxAF	Nuclear localization sequence (NLS) motif - Class 3, regulate protein import into nucleus	PMID: 19001369, PMID: 21167871, PMID: 26029198
KRxR	Nuclear localization sequence (NLS) motif, regulate protein import into nucleus, influenza B virus nucleoprotein	PMID: 23689061, PMID: 25122787
KRxxPxGPDPxH	Mimics host plant CLE extracellular signal peptides that regulate cell fate, cell differentiation	PMID: 25475989
KSS[RG]LF	Cleavage site of H9N2 avian influenza virus	PMID: 26055889
KxGFFKR	Adhesion protein motif	PMID: 24001772
KxGGLxF[DN]	Adenovirus fiber flexibility motif	PMID: 19656960
L!x![DE]	Clathrin-binding motifs, clathrin-box	PMID: 22239657
L[FL][VI]F[VIL]LE[LF]LLxF	Agnoprotein function, productive viral infection	PMID: 23747198
L[LI][DEN][LF][DE]	Clathrin-binding motifs, clathrin-box	PMID: 22239657
LDI	Binding to integrins, and viral attachment to cellular receptors	PMID: 11513858, PMID: 16298987
LDV	Binding to integrins, and viral attachment to cellular receptors	PMID: 11513858, PMID: 16298987
LGKR[KR][WFY]	Nuclear localization sequence (NLS) motif - Class 5, regulate protein import into nucleus	PMID: 19001369, PMID: 21167871, PMID: 26029198
LGxGxxIxW	Regulation of APOBEC3 proteins	PMID: 20592083, PMID: 20335268, PMID: 24418547, PMID: 23202519
LPxTG	Sortases, adhesion protein, transpeptidase, virulence factors, fibrinogen-binding, cell wall anchoring, and adhesion of bacteria to the oral cavity	PMID: 10754567, PMID: 19383683
LRGG	ISGylation, antiviral response	PMID: 24095857
LxCxE	Binding of virus proteins to retinoblastoma protein and gene expression modulation, virus replication	PMID: 15078963, PMID: 16299528, PMID: 23514892, PMID: 25681708, PMID: 24371076, PMID: 23514892, PMID: 24371076, PMID: 24027329
LxxLL	Induction of cellular-malignant transformation by Kaposin, activation of cap-dependent translation, and HIV retrotransposition	PMID: 15684715, PMID: 19458171, PMID: 22553330
LYPxL	Recruits ESCRT machinery, retroviruses release and replication	PMID: 20392845
N{P}[ST]{P}	Glycosylation sites	PROSITE ID: PDOC00001, (http://prosite.expasy.org/PDOC00001)
NPLYE	EPIYA-related motif, interactions between bacterial effectors and host SH2 domain-containing proteins	PMID: 25475989
NYx[EK]C[LI][KIR][NT]APYID	Interact with EPB41 (red blood cell cytoskeleton)	PMID: 25475989
P[TS]AP	Recruit ESCRT pathway, mediates viral budding and release	PMID: 24034610, PMID: 25105277, PMID: 23435234
PHQ	Retroviruses fusogenic activities, syncytia and fusion	PMID: 24239536, PMID: 10590117
PPLP	Regulation of APOBEC3 proteins	PMID: 24422669
PPxY	Protein ubiquitylation, Interaction with Nedd4 E3 ubiquitin ligases, Recruit ESCRT pathway, and mediates virus entry, cellular microtubule-dependent trafficking, budding, and release	PMID: 20333243, PMID: 17433711, PMID: 19081591, PMID: 24034610, PMID: 25105277, PMID: 23435234
PWxxW	Clathrin-binding motifs, W-box	PMID: 22239657
PxxP	Interact with clathrin adaptor protein, anti-tethrin	PMID: 15047914, PMID: 18073204, PMID: 24465204
PxxPx[KR]	Interact with host SH3 domain	PMID: 25475989
RGD	Binding to integrins, and viral attachment to cellular receptors	PMID: 23607394, PMID: 15613334, PMID: 16160140, PMID: 20376613, PMID: 23740480
RGDLxxL	Binding to integrins, and viral attachment to cellular receptors	PMID: 25645358
RKRP	Nuclear localization signal in fowl adenoviruses	PMID: 24142408
RRRRx(5)Rx(4)RK	The agnoprotein, Nuclear localization signal (NLS) motif, regulate protein import into nucleus	PMID: 22726243
RSS[RG]LF	Cleavage site of protein of H9N2 avian influenza vaccine strain	PMID: 26055889
Rx[LC]	Required for immediate early gene expression of cytomegalovirus	PMID: 24101496
Rx[RK]RGLF	The cleavage site of Influenza virus protein	PMID: 26095298
Rx{P}[ST]{P}P	Phosphoserine/threonine-binding proteins, regulation of signalling cascades	PMID: 25475989
RxL!	Required for immediate early gene expression of cytomegalovirus	PMID: 24101496
RxLR	Mediate entry of Phytophthora sojae, bind phospholipids, PtdIns-3-P, and mediate lipid raft-mediated endocytosis	PMID: 18621946, PMID: 22403824
RxLX!	Required for immediate early gene expression of cytomegalovirus	PMID: 24101496
RxLx[EQD]	Exports Plasmodium falciparum proteins into erythrocyte	PMID: 25878772
RxRRGLF	The cleavage site of Influenza virus protein	PMID: 26095298
Rxx{P}[ST][IVLM]x	Phosphoserine/threonine-binding proteins, regulation of signalling cascades	PMID: 25475989
RxxK	Regulates endocytosis, endosome sorting, Interact with host SH3 domain, and mediate AMSH interaction with SH3 domains of STAM and Grb2 families	PMID: 20159979, PMID: 25475989
RxxRGLF	The cleavage site of Influenza virus protein	PMID: 26095298
SDI	Binding to integrins, and viral attachment to cellular receptors	PMID: 23514881
SLxYLA	Regulation of APOBEC3 proteins	PMID: 24422669
SVSVGMKPSPRP	Adhesion protein motif	PMID: 23183721
T[QDE]x(5)Adx(2)[IL]	Regulation and interaction with APOBEC3G, APOBEC3F and Cullin5	PMID: 20592083, PMID: 19535447
TPLYA	EPIYA-related motif, interactions between bacterial effectors and host SH2 domain-containing proteins	PMID: 25475989
VxHxMY	Regulation of APOBEC3 proteins, Binding of HIV-Vif to human APOBEC3G, ElonginB and C, and Cullin5	PMID: 24422669
VxxxIxxLxxxL	Helix-helix interactions	PMID: 22072710, PMID: 24574397
W[ST]xCxVTCG	Cell surface of Plasmodium falciparum, thrombospondin type-1 (TSP1) repeat profile, adhesive, and immunodominant surface antigen on the sporozoite (the infective stage of the malaria parasite that is transmitted from the mosquito to the vertebrate host)	PMID: 25475989
WxxF	Mediate binding of endocytic protein NECAP-1 to a C-terminal of clathrin adaptor protein 2	PMID: 9525900, PMID: 15359277, PMID: 24130457, PMID: 22606007
WxxxWx(9)W	Tumor necrosis factor receptor-associated factor 6 (TRAF6) binding, Trp-rich motif	PMID: 23678181
x(3)!x(3)!x(3)!x(5)	Pathogenesis, Required for efficient pedestal formation in host epithelial cells during infection	PMID: 25475989
xx[PV]xxP	Interact with host SH3 domain, directly binds and activates WASL/N-WASP, and pathogenesis	PMID: 25475989
xYxDx	Interact with CASP4	PMID: 25475989
YGL	Binding to integrins, and viral attachment to cellular receptors	PMID: 11513858, PMID: 16298987
Yxx[LI]x(6-8)Yxx[LI]	ITAM motif, positive signal of immune receptors	PMID: 23874461
YxxL	Recruit ESCRT pathway, viral budding and release	PMID: 19109396, PMID: 24034610, PMID: 25105277, PMID: 23435234
YxxΦ	Necessary for endocytosis, intracellular trafficking, interact with clathrin adaptor protein, anti-tethrin, promote viral spread, and viral fusion, replication and pathogenesis,	PMID: 11489622, PMID: 18073204, PMID: 23843643, PMID: 24465204, PMID: 24762043
YxYxxΦ	Interact with clathrin adaptor protein, anti-tethrin, and promote viral spread	PMID: 24843023
