# Supplementary material for: Virophages and Their Interactions with Giant Viruses and Host Cells
Source: Proteomes. 2018 May 22;6(2):23. doi: 10.3390/proteomes6020023 (PMC6027436; doi:10.3390/proteomes6020023)
Supplement: Supplementary file 1 [file proteomes-06-00023-s001.zip › SI files/Table_S2.xlsx]

## Sheet: Legend
The predicted KR-rich motifs (a predicted NLS motif) in PgVV using sequence search by Shetti-Motif (Sobhy, 2017; cite 12) and NLStradamus tools (Nguyen et al. 2009; cite 13)
Phaeocystis globosa virus virophage = PgVV

## Sheet: Shetti-Motif
Total number of PgVV proteins	16		Protein name	Motifs	Protein length	Number of motifs	Residue(s) count in the motif
Motif to search	KR-rich motifs		AGM15757.1|hypothetical protein		199	2
Intial length of the motif	10			Motif_1
Coverage of the residues to the motif	0.5			RNNRQRKDKI			K = 2; R = 3;
				Motif_2
				KDKRNERNRN			K = 2; R = 3;
			AGM15751.1|hypothetical protein		197	1
				Motif_1
				KAVKKKKKPV			K = 6; R = 0;
			AGM15748.1|Mavirus MV06-like protein		216	1
				Motif_1
				NKDKYKDKKL			K = 5; R = 0;
			AGM15747.1|hypothetical protein		86	1
				Motif_1
				KVSTRKNKKL			K = 4; R = 1;

## Sheet: NLStradamus
Phaeocystis globosa virus virophage
	AGM15757	144 - RQRKDKINEERRNSQEYKDKRNERNRNLSREEKDKRNQQRNIYRAKK - 190
	AGM15751.1	24 - KEPEKPVKAKRVMSPEALEKLAIARKKAFEVKTANAKVRAENKKK - 68
		119 - KKKAVKKKKKP - 129
		149 - KRRSKKPPKE - 158
