# Supplementary material for: Virophages and Their Interactions with Giant Viruses and Host Cells
Source: Proteomes. 2018 May 22;6(2):23. doi: 10.3390/proteomes6020023 (PMC6027436; doi:10.3390/proteomes6020023)
Supplement: Supplementary file 1 [file proteomes-06-00023-s001.zip › SI files/Table_S3.xlsx]

## Sheet: Legend
The coverage of each residue in the whole proteome
The number is a percent of the amino acid residue to total length of the proteins
The average coverage of a residue within whole proteome is also shown in "Averge coverage"
The top average residues were then selected

## Sheet: AA acverage
Amino acid residue coverage within each protein encoded by virophages
	Organism ID - Protein ID - Protein name	A	C	D	E	F	G	H	I	K	L	M	N	P	Q	R	S	T	V	W	Y
1	HQ712116_ADZ16400 - MV01 - putative superfamily 3 helicase	3.83	1.23	6.9	8.59	4.45	3.99	1.53	8.13	12.27	7.98	1.53	8.44	3.53	3.53	3.68	5.21	7.36	3.99	0.31	3.53
2	HQ712116_ADZ16401 - MV02 - putative rve super family integrase	2.51	0.56	6.7	8.66	4.47	4.47	0.84	5.87	14.25	8.66	1.12	7.82	6.42	4.47	3.35	3.91	2.51	7.54	0.84	5.03
3	HQ712116_ADZ16402 - MV03 - putative protein-primed B-family DNA polymerase	3.57	1.3	7.78	7.13	4.21	5.35	1.94	7.29	13.13	10.05	1.62	5.83	3.08	4.54	3.4	3.73	5.19	3.57	0.81	6.48
4	HQ712116_ADZ16403 - MV04 - hypothetical protein	1.79	3.57	5.36	10.71	2.68	2.68	4.46	2.68	18.75	8.04	2.68	5.36	3.57	3.57	6.25	3.57	5.36	3.57	0.89	4.46
5	HQ712116_ADZ16404 - MV05 - hypothetical protein	5.32	0	1.06	13.83	2.13	0	3.19	7.45	20.21	9.57	1.06	4.26	7.45	7.45	3.19	3.19	6.38	4.26	0	0
6	HQ712116_ADZ16405 - MV06 - hypothetical protein	3.03	3.03	3.64	10.3	1.21	3.64	4.85	3.64	12.73	9.09	1.21	7.88	1.82	4.24	6.67	5.45	6.06	3.64	0.61	7.27
7	HQ712116_ADZ16406 - MV07 - hypothetical protein	6.94	0	4.17	8.33	1.39	0	1.39	12.5	13.89	5.56	6.94	5.56	4.17	4.17	9.72	5.56	6.94	0	0	2.78
8	HQ712116_ADZ16407 - MV08 - hypothetical protein	7.38	0	4.1	3.28	4.92	11.48	0.82	4.1	15.57	9.02	4.1	6.56	3.28	4.1	3.28	3.28	7.38	4.92	0.82	1.64
9	HQ712116_ADZ16408 - MV09 - hypothetical protein	2.11	1.58	5.79	10.53	3.68	4.21	1.58	5.26	14.21	13.68	1.05	10	2.63	2.63	2.63	7.37	1.58	7.37	0.53	1.58
10	HQ712116_ADZ16409 - MV10 - hypothetical protein	1.05	0	8.42	7.37	7.37	1.05	1.05	9.47	12.63	7.37	2.11	5.26	2.11	4.21	3.16	14.74	4.21	1.05	0	7.37
11	HQ712116_ADZ16410 - MV11 - hypothetical protein	1.85	1.85	9.26	9.26	9.26	1.85	0	5.56	16.67	9.26	3.7	5.56	0	3.7	7.41	1.85	1.85	0	1.85	9.26
12	HQ712116_ADZ16411 - MV12 - hypothetical protein	5.69	2.37	4.27	7.11	4.27	2.37	1.9	5.69	10.9	10.9	2.37	5.21	2.84	2.37	5.21	9.48	6.64	5.69	0.47	4.27
13	HQ712116_ADZ16412 - MV13 - hypothetical protein	7.16	0.28	6.6	7.44	4.49	5.06	0.98	6.18	11.24	8.85	1.12	5.62	7.16	3.79	5.76	5.48	4.92	4.78	0.56	2.53
14	HQ712116_ADZ16413 - MV14 - hypothetical protein	2.58	0	7.75	4.06	5.9	2.58	0.37	8.49	15.87	14.39	2.95	9.23	1.48	1.48	2.58	7.01	4.43	3.32	0.74	4.8
15	HQ712116_ADZ16414 - MV15 - putative FtsK-HerA family ATPase	1.61	0.65	8.39	7.74	5.48	5.81	2.26	8.71	13.87	8.71	0.97	4.84	2.9	3.23	4.19	5.48	4.84	4.52	0.32	5.48
16	HQ712116_ADZ16415 - MV16 - putative cysteine protease	3.17	2.65	7.41	5.29	4.23	5.82	3.17	6.88	8.47	13.23	0.53	7.94	2.65	3.7	3.7	6.35	5.29	3.7	1.06	4.76
17	HQ712116_ADZ16416 - MV17 - hypothetical protein	1.65	0.33	8.58	7.26	7.26	3.96	2.64	8.58	4.95	9.24	1.65	8.25	3.63	3.3	3.3	7.59	6.6	5.94	0.33	4.95
18	HQ712116_ADZ16417 - MV18 - putative major capsid protein	7.26	0.66	5.94	3.47	4.29	7.92	1.32	6.44	7.43	8.58	3.47	7.43	5.78	3.47	3.14	6.6	6.6	6.27	0.33	3.63
19	HQ712116_ADZ16418 - MV19 - hypothetical protein	6.36	0.69	7.22	3.95	3.09	8.93	0.86	5.5	4.47	7.73	2.41	9.28	5.15	3.61	3.09	8.93	7.9	6.7	0.86	3.26
20	HQ712116_ADZ16419 - MV20 - hypothetical protein	0	1.97	3.95	4.61	10.53	2.63	1.32	7.24	9.87	10.53	0.66	13.16	5.26	3.95	3.95	4.61	4.61	5.92	1.97	3.29
1	KC662250_AGM15747 - PGVV_00001 - hypothetical protein	10.47	0	5.81	2.33	2.33	5.81	2.33	5.81	17.44	5.81	1.16	6.98	1.16	2.33	5.81	4.65	8.14	5.81	1.16	4.65
2	KC662250_AGM15748 - PGVV_00002 - Mavirus MV06-like protein	3.24	0.93	5.56	11.11	2.78	3.7	0.93	4.63	16.2	6.02	1.85	6.94	3.24	3.7	6.48	3.7	7.87	2.78	1.85	6.48
3	KC662250_AGM15749 - PGVV_00003 - hypothetical protein	4.71	0	6.06	5.72	2.36	3.03	2.36	9.09	12.12	9.09	1.68	9.76	1.68	3.03	3.7	5.39	7.07	6.06	0.67	6.4
4	KC662250_AGM15750 - PGVV_00004 - DNA primase	5.09	1.27	6.36	8.77	6.79	4.95	1.98	8.2	9.48	7.5	3.54	6.22	2.55	3.11	3.68	4.53	4.81	4.67	0.71	5.8
5	KC662250_AGM15751 - PGVV_00005 - hypothetical protein	7.61	0	3.05	17.77	2.03	0	0.51	6.09	17.77	3.55	2.03	3.05	10.66	3.55	4.57	5.58	1.52	10.15	0	0.51
6	KC662250_AGM15752 - PGVV_00006 - hypothetical protein	11.25	0.27	3.29	8.78	3.57	7.27	1.65	4.8	5.76	7.13	1.1	5.9	4.25	4.39	3.43	7.54	9.19	7.27	0.96	2.19
7	KC662250_AGM15753 - PGVV_00007 - hypothetical protein	4.65	2.33	6.1	8.43	3.2	6.1	0.58	6.4	10.47	8.43	3.78	6.4	2.91	2.62	4.65	8.43	2.33	6.1	0.58	5.52
8	KC662250_AGM15754 - PGVV_00008 - hypothetical protein	4.32	0.54	9.73	11.89	5.41	2.16	2.7	2.7	5.95	7.57	4.32	5.41	7.03	3.24	7.03	5.41	6.49	3.78	0.54	3.78
9	KC662250_AGM15755 - PGVV_00009 - hypothetical protein	6	0	10	11	1	1	1	6	6	9	5	10	8	2	5	7	3	4	1	4
10	KC662250_AGM15756 - PGVV_00010 - hypothetical protein	6.06	0.55	6.06	4.13	5.23	7.16	3.31	5.79	5.79	9.09	1.93	9.09	2.2	2.48	2.75	9.92	8.82	5.79	0.55	3.31
11	KC662250_AGM15757 - PGVV_00011 - hypothetical protein	4.52	2.51	3.52	11.56	2.01	3.52	1.51	7.04	11.56	5.03	2.01	10.55	2.01	6.03	11.06	4.02	3.52	3.02	0.5	4.52
12	KC662250_AGM15758 - PGVV_00012 - hypothetical protein	7.4	1.19	5.49	4.53	4.06	7.16	1.67	5.73	4.53	8.35	2.86	6.44	3.82	4.06	4.53	10.5	5.97	7.16	0.72	3.82
13	KC662250_AGM15759 - PGVV_00013 - hypothetical protein	6.2	0.78	4.65	3.1	2.33	9.3	1.55	6.98	5.43	6.2	2.33	7.75	6.98	3.1	7.75	8.53	5.43	7.75	0.78	3.1
14	KC662250_AGM15760 - PGVV_00014 - PGV PGCG_00042-like protein	9.89	0.98	7.05	4.21	3.23	12.05	1.76	8.52	4.41	8.03	1.57	7.44	1.96	2.06	3.23	6.46	9.6	5.48	0.39	1.67
15	KC662250_AGM15761 - PGVV_00015 - hypothetical protein	4	1	7	6	7	3	0	8	13	5	3	13	2	1	6	4	5	4	1	7
16	KC662250_AGM15762 - PGVV_00016 - hypothetical protein	4.62	1.03	2.56	8.21	2.05	7.69	2.05	6.15	13.85	10.26	1.03	4.62	2.05	2.05	6.15	6.67	9.23	5.64	0	4.1
1	EU606015_ACF16985 - V1	6.25	3.47	0	4.17	1.39	15.97	2.08	1.39	21.53	6.25	4.17	0.69	3.47	2.78	3.47	10.42	2.78	6.25	0.69	2.78
2	EU606015_ACF16986 - V2	1.75	1.75	9.65	13.16	4.39	3.51	0	9.65	12.28	9.65	2.63	4.39	5.26	1.75	4.39	3.51	2.63	5.26	0	4.39
3	EU606015_ACF16987 - V3	4.9	0.82	6.12	5.31	5.31	6.53	2.04	10.61	11.84	8.16	1.63	7.35	4.08	2.04	2.86	4.49	4.49	4.9	0.41	6.12
4	EU606015_ACF16988 - V4	5.04	2.16	6.47	3.6	2.88	6.47	1.44	3.6	13.67	6.47	2.88	7.19	5.76	2.88	5.76	4.32	7.19	4.32	0.72	7.19
5	EU606015_ACF16989 - V5	0.84	0.84	5.04	20.17	2.52	0.84	0	5.88	15.97	8.4	5.04	8.4	4.2	4.2	6.72	3.36	1.68	3.36	0	2.52
6	EU606015_ACF16990 - V6	5.16	0	5.48	1.61	2.9	19.35	0.32	6.77	6.13	5.81	1.29	7.42	4.52	3.87	0.32	10.97	11.61	3.55	0.65	2.26
7	EU606015_ACF16991 - V7	3.39	0.42	2.54	2.54	4.24	15.25	0.42	5.93	3.39	5.93	1.69	8.47	5.51	2.54	0.42	14.83	13.14	5.08	0.42	3.81
8	EU606015_ACF16992 - V8	5.43	0	2.17	1.63	4.89	7.61	1.09	8.15	1.63	9.24	1.63	14.67	6.52	3.8	1.09	9.78	11.96	4.35	1.09	3.26
9	EU606015_ACF16993 - V9	2.86	3.43	6.29	6.86	4.57	3.43	2.29	6.29	9.71	13.71	2.29	5.71	4	1.14	3.43	4	2.86	4.57	1.14	11.43
10	EU606015_ACF16994 - V10	6.64	1.33	8.85	3.54	4.87	3.54	1.77	7.52	13.27	8.41	1.33	4.87	2.21	2.21	5.75	3.98	5.31	9.29	0.44	4.87
11	EU606015_ACF16995 - V11	3.09	0	4.94	12.96	4.32	0	1.23	7.41	12.35	9.88	5.56	12.35	1.85	6.79	1.23	5.56	3.09	3.09	0	4.32
12	EU606015_ACF16996 - V12	3.95	1.32	1.97	11.84	1.32	3.95	0.66	5.92	25.66	8.55	1.97	5.92	2.63	3.95	5.26	5.92	3.29	3.95	0	1.97
13	EU606015_ACF16997 - V13	4.11	1.93	6.68	7.96	6.55	4.24	1.67	7.83	12.84	8.6	1.8	6.68	2.7	2.18	3.72	6.03	4.24	4.62	0.77	4.88
14	EU606015_ACF16998 - V14	1.75	1.75	3.51	11.4	0	0.88	2.63	7.02	23.68	8.77	3.51	8.77	1.75	2.63	1.75	4.39	3.51	2.63	0	9.65
15	EU606015_ACF16999 - V15	1.83	1.83	7.34	2.75	9.17	1.83	1.83	16.51	11.01	8.26	2.75	9.17	2.75	2.75	0	6.42	5.5	2.75	0	5.5
16	EU606015_ACF17000 - V16	3.85	0.77	5.38	13.08	1.54	2.31	2.31	6.15	13.85	10	3.08	9.23	2.31	3.85	4.62	3.85	3.08	5.38	0	5.38
17	EU606015_ACF17001 - V17	1.14	1.14	3.41	6.82	1.14	1.14	0	7.95	19.32	10.23	1.14	12.5	1.14	5.68	3.41	3.41	6.82	5.68	0	7.95
18	EU606015_ACF17002 - V18	5.39	0.6	4.19	2.99	7.19	2.4	1.2	8.98	1.2	4.79	1.2	8.98	11.98	6.59	0.6	9.58	7.78	6.59	0	7.78
19	EU606015_ACF17003 - V19	4.13	0.92	5.05	3.67	5.96	5.5	1.38	10.09	4.13	8.72	1.83	6.88	6.88	4.13	3.21	6.88	6.88	5.96	1.38	6.42
20	EU606015_ACF17004 - V20	5.38	0.34	3.36	3.36	5.04	8.24	1.18	6.05	3.87	8.57	1.68	9.75	5.21	5.88	3.19	8.07	7.39	8.4	1.18	3.87
21	EU606015_ACF17005 - V21	3.39	0.45	7.01	5.88	4.07	4.3	0.9	7.92	9.28	10.18	2.71	6.79	4.52	4.3	4.75	4.52	4.98	7.01	0.45	6.56
1	JN603369_AFH75255 - Sputnik2_R1 - hypothetical protein	6.25	3.47	0	4.17	1.39	15.97	2.08	1.39	21.53	6.25	4.17	0.69	3.47	2.78	3.47	10.42	2.78	6.25	0.69	2.78
2	JN603369_AFH75256 - Sputnik2_R2 - hypothetical protein	1.75	1.75	9.65	13.16	4.39	3.51	0	9.65	12.28	9.65	2.63	4.39	5.26	1.75	4.39	3.51	2.63	5.26	0	4.39
3	JN603369_AFH75257 - Sputnik2_L3 - DNA packaging protein	4.9	0.82	6.12	5.31	5.31	6.53	2.04	10.61	11.84	8.16	1.63	7.35	4.08	2.04	2.86	4.49	4.49	4.9	0.41	6.12
4	JN603369_AFH75258 - Sputnik2_R4 - hypothetical protein	5.04	2.16	6.47	3.6	2.88	6.47	1.44	3.6	13.67	6.47	2.88	7.19	5.76	2.88	5.76	4.32	7.19	4.32	0.72	7.19
5	JN603369_AFH75259 - Sputnik2_R5 - hypothetical protein	0.84	0.84	5.04	20.17	2.52	0.84	0	5.88	15.97	8.4	5.04	8.4	4.2	4.2	6.72	3.36	1.68	3.36	0	2.52
6	JN603369_AFH75260 - Sputnik2_R6 - hypothetical protein	5.16	0	5.48	1.61	2.9	19.35	0.32	6.77	6.13	5.81	1.29	7.42	4.52	3.87	0.32	10.97	11.61	3.55	0.65	2.26
7	JN603369_AFH75261 - Sputnik2_R7 - hypothetical protein	3.39	0.42	2.54	2.54	4.24	15.25	0.42	5.93	3.39	5.93	1.69	8.47	5.51	2.54	0.42	14.83	13.14	5.08	0.42	3.81
8	JN603369_AFH75262 - Sputnik2_R8 - minor virion protein	5.43	0	2.17	1.63	4.89	7.61	1.09	8.15	1.63	9.24	1.63	14.67	6.52	3.8	1.09	9.78	11.96	4.35	1.09	3.26
9	JN603369_AFH75263 - Sputnik2_R9 - hypothetical protein	2.86	3.43	6.29	6.86	4.57	3.43	2.29	6.29	9.71	13.71	2.29	5.71	4	1.14	3.43	4	2.86	4.57	1.14	11.43
10	JN603369_AFH75264 - Sputnik2_L10 - hypothetical protein	6.64	1.33	8.85	3.54	4.87	3.54	1.77	7.52	13.27	8.41	1.33	4.87	2.21	2.21	5.75	3.98	5.31	9.29	0.44	4.87
11	JN603369_AFH75265 - Sputnik2_R11 - hypothetical protein	3.05	0	4.88	12.8	4.27	0	1.22	7.32	12.2	9.76	6.1	12.2	1.83	6.71	1.22	5.49	3.05	3.05	0	4.88
12	JN603369_AFH75266 - Sputnik2_R12 - hypothetical protein	3.85	1.28	1.92	11.54	1.28	3.85	0.64	7.05	25	8.33	2.56	5.77	2.56	3.85	5.13	5.77	3.21	3.85	0	2.56
13	JN603369_AFH75267 - Sputnik2_R13 - DNA replication protein	4.11	1.93	6.68	7.96	6.55	4.24	1.67	7.83	12.84	8.6	1.8	6.68	2.7	2.18	3.72	6.03	4.24	4.62	0.77	4.88
14	JN603369_AFH75268 - Sputnik2_R14 - hypothetical protein	1.75	1.75	3.51	11.4	0	0.88	2.63	7.02	23.68	8.77	3.51	8.77	1.75	2.63	1.75	4.39	3.51	2.63	0	9.65
15	JN603369_AFH75269 - Sputnik2_L15 - membrane protein	1.83	1.83	7.34	2.75	9.17	1.83	1.83	16.51	11.01	8.26	2.75	9.17	2.75	2.75	0	6.42	5.5	2.75	0	5.5
16	JN603369_AFH75270 - Sputnik2_L16 - hypothetical protein	3.85	0.77	5.38	13.08	1.54	2.31	2.31	6.15	13.85	10	3.08	9.23	2.31	3.85	4.62	3.85	3.08	5.38	0	5.38
17	JN603369_AFH75271 - Sputnik2_L17 - putative IS3 family transposase A protein	1.07	0.53	7.49	9.63	2.14	2.14	0	6.42	15.51	8.02	1.6	9.09	2.14	4.81	4.81	6.42	6.42	6.42	0	5.35
18	JN603369_AFH75272 - Sputnik2_R18 - minor virion protein	4.76	0.79	4.76	3.44	6.08	4.23	0.79	9.79	2.91	6.88	1.32	7.94	9.26	5.29	2.12	7.94	7.41	6.35	0.79	7.14
19	JN603369_AFH75273 - Sputnik2_R20 - capsid protein	5.38	0.34	3.36	3.36	5.04	8.24	1.18	6.05	3.87	8.57	1.68	9.75	5.21	5.88	3.19	8.07	7.39	8.4	1.18	3.87
20	JN603369_AFH75274 - Sputnik2_R21 - hypothetical protein	3.39	0.45	7.01	5.88	4.07	4.3	0.9	7.92	9.28	10.18	2.71	6.79	4.52	4.3	4.75	4.52	4.98	7.01	0.45	6.56
1	JN603370_AFH75275 - Sputnik3_R1 - hypothetical protein	6.25	3.47	0	4.17	1.39	15.97	2.08	1.39	21.53	6.25	4.17	0.69	3.47	2.78	3.47	10.42	2.78	6.25	0.69	2.78
2	JN603370_AFH75276 - Sputnik3_R2 - hypothetical protein	1.75	1.75	9.65	13.16	4.39	3.51	0	9.65	12.28	9.65	2.63	4.39	5.26	1.75	4.39	3.51	2.63	5.26	0	4.39
3	JN603370_AFH75277 - Sputnik3_L3 - DNA packaging protein	4.9	0.82	6.12	5.31	5.31	6.53	2.04	10.61	11.84	8.16	1.63	7.35	4.08	2.04	2.86	4.49	4.49	4.9	0.41	6.12
4	JN603370_AFH75278 - Sputnik3_R4 - hypothetical protein	5.04	2.16	6.47	3.6	2.88	6.47	1.44	3.6	13.67	6.47	2.88	7.19	5.76	2.88	5.76	4.32	7.19	4.32	0.72	7.19
5	JN603370_AFH75279 - Sputnik3_R5 - hypothetical protein	0.84	0.84	5.04	20.17	2.52	0.84	0	5.88	15.97	8.4	5.04	8.4	4.2	4.2	6.72	3.36	1.68	3.36	0	2.52
6	JN603370_AFH75280 - Sputnik3_R6 - hypothetical protein	5.16	0	5.48	1.61	2.9	19.35	0.32	6.77	6.13	5.81	1.29	7.42	4.52	3.87	0.32	10.97	11.61	3.55	0.65	2.26
7	JN603370_AFH75281 - Sputnik3_R7 - hypothetical protein	3.39	0.42	2.54	2.54	4.24	15.25	0.42	5.93	3.39	5.93	1.69	8.47	5.51	2.54	0.42	14.83	13.14	5.08	0.42	3.81
8	JN603370_AFH75282 - Sputnik3_R8 - minor virion protein	5.43	0	2.17	1.63	4.89	7.61	1.09	8.15	1.63	9.24	1.63	14.67	6.52	3.8	1.09	9.78	11.96	4.35	1.09	3.26
9	JN603370_AFH75283 - Sputnik3_R9 - hypothetical protein	2.86	3.43	6.29	6.86	4.57	3.43	2.29	6.29	9.71	13.71	2.29	5.71	4	1.14	3.43	4	2.86	4.57	1.14	11.43
10	JN603370_AFH75284 - Sputnik3_L10 - hypothetical protein	6.64	1.33	8.85	3.54	4.87	3.54	1.77	7.52	13.27	8.41	1.33	4.87	2.21	2.21	5.75	3.98	5.31	9.29	0.44	4.87
11	JN603370_AFH75285 - Sputnik3_R11 - hypothetical protein	3.05	0	4.88	12.8	4.27	0	1.22	7.32	12.2	9.76	6.1	12.2	1.83	6.71	1.22	5.49	3.05	3.05	0	4.88
12	JN603370_AFH75286 - Sputnik3_R12 - hypothetical protein	3.85	1.28	1.92	11.54	1.28	3.85	0.64	7.05	25	8.33	2.56	5.77	2.56	3.85	5.13	5.77	3.21	3.85	0	2.56
13	JN603370_AFH75287 - Sputnik3_R13 - DNA replication protein	4.11	1.93	6.68	7.96	6.55	4.24	1.67	7.83	12.84	8.6	1.8	6.68	2.7	2.18	3.72	6.03	4.24	4.62	0.77	4.88
14	JN603370_AFH75288 - Sputnik3_R14 - hypothetical protein	1.75	1.75	3.51	11.4	0	0.88	2.63	7.02	23.68	8.77	3.51	8.77	1.75	2.63	1.75	4.39	3.51	2.63	0	9.65
15	JN603370_AFH75289 - Sputnik3_L15 - membrane protein	1.83	1.83	7.34	2.75	9.17	1.83	1.83	16.51	11.01	8.26	2.75	9.17	2.75	2.75	0	6.42	5.5	2.75	0	5.5
16	JN603370_AFH75290 - Sputnik3_L16 - hypothetical protein	3.85	0.77	5.38	13.08	1.54	2.31	2.31	6.15	13.85	10	3.08	9.23	2.31	3.85	4.62	3.85	3.08	5.38	0	5.38
17	JN603370_AFH75291 - Sputnik3_L17 - putative IS3 family transposase A protein	1.07	0.53	7.49	9.63	2.14	2.14	0	6.42	15.51	8.02	1.6	9.09	2.14	4.81	4.81	6.42	6.42	6.42	0	5.35
18	JN603370_AFH75292 - Sputnik3_R18 - minor virion protein	4.76	0.79	4.76	3.44	6.08	4.23	0.79	9.79	2.91	6.88	1.32	7.94	9.26	5.29	2.12	7.94	7.41	6.35	0.79	7.14
19	JN603370_AFH75293 - Sputnik3_R20 - capsid protein	5.21	0.34	3.36	3.36	5.04	8.24	1.18	6.05	3.87	8.57	1.68	9.75	5.21	5.88	3.19	8.07	7.56	8.4	1.18	3.87
20	JN603370_AFH75294 - Sputnik3_R21 - hypothetical protein	3.39	0.45	6.79	5.88	4.07	4.3	0.9	7.92	9.28	10.18	2.71	7.01	4.52	4.3	4.75	4.52	4.98	7.01	0.45	6.56
1	KM502589_AIW01859 - YSLV5_ORF01 - putative packaging ATPase	6.71	0.96	7.35	6.39	2.56	6.71	2.56	5.43	9.9	13.42	2.24	2.88	3.51	2.56	4.79	5.75	4.79	5.11	0.64	5.75
2	KM502589_AIW01860 - YSLV5_ORF02 - hypothetical protein	14.61	3.37	1.12	1.12	2.25	11.24	0	2.25	0	11.24	1.12	5.62	5.62	2.25	2.25	11.24	6.74	13.48	1.12	3.37
3	KM502589_AIW01861 - YSLV5_ORF03 - hypothetical protein	11.85	0.58	5.2	2.31	4.34	13.29	0.29	4.05	0.87	6.07	1.73	5.78	6.07	2.02	2.02	7.8	9.54	11.85	0.58	3.76
4	KM502589_AIW01862 - YSLV5_ORF04 - hypothetical protein	10.34	2.07	2.07	6.9	0.69	6.21	2.76	8.28	2.76	5.52	2.07	2.07	15.17	3.45	3.45	14.48	1.38	9.66	0	0.69
5	KM502589_AIW01863 - YSLV5_ORF05 - hypothetical protein	8.89	1.3	5.42	1.74	2.6	14.32	1.3	4.56	1.08	8.89	1.3	7.16	3.9	3.9	0.65	11.5	9.76	8.46	0.65	2.6
6	KM502589_AIW01864 - YSLV5_ORF06 - hypothetical protein	7.76	0.28	8.03	6.65	4.16	5.82	1.66	6.93	9.14	11.63	2.77	4.43	3.6	2.49	6.09	4.99	2.77	6.09	1.11	3.6
7	KM502589_AIW01865 - YSLV5_ORF07 - hypothetical protein	8.72	3.36	6.71	6.71	5.37	6.04	2.68	6.71	4.7	5.37	2.68	6.71	4.03	3.36	7.38	4.03	4.7	4.03	0.67	6.04
8	KM502589_AIW01866 - YSLV5_ORF08 - hypothetical protein	11.13	0	4.52	10.32	3.39	4.84	0.97	2.9	11.45	6.45	3.23	4.68	5	2.26	7.58	6.94	2.9	6.94	1.45	3.06
9	KM502589_AIW01867 - YSLV5_ORF09 - hypothetical protein	6.02	3.01	8.27	4.51	4.51	6.02	5.26	9.77	6.02	6.02	3.01	4.51	2.26	2.26	3.76	9.77	6.02	3.76	4.51	0.75
10	KM502589_AIW01868 - YSLV5_ORF10 - hypothetical protein	8.39	2.35	5.03	6.04	3.36	8.39	1.01	7.05	9.73	7.72	1.34	3.36	3.36	2.68	4.36	9.73	4.03	7.72	1.01	3.36
11	KM502589_AIW01869 - YSLV5_ORF11 - hypothetical protein	8.91	0.35	5.51	5.98	3.99	7.27	1.41	5.63	9.5	7.15	2.46	4.92	4.81	3.52	5.39	6.45	5.86	6.21	1.17	3.52
12	KM502589_AIW01870 - YSLV5_ORF12 - hypothetical protein	9.27	0	5.24	7.66	4.64	8.06	1.01	3.43	4.64	7.86	3.02	2.82	5.85	5.24	9.68	6.25	5.85	6.05	0.81	2.62
13	KM502589_AIW01871 - YSLV5_ORF13 - hypothetical protein	12.03	0.75	3.76	6.02	2.26	14.66	2.63	3.38	8.27	3.76	5.26	1.5	7.52	2.63	8.65	6.77	2.26	5.64	0	2.26
14	KM502589_AIW01872 - YSLV5_ORF14 - hypothetical protein	6.55	0.19	6.74	10.6	3.85	7.9	0.96	4.24	13.87	7.32	2.5	1.93	6.74	1.73	7.9	4.82	2.7	4.62	1.73	3.08
15	KM502589_AIW01873 - YSLV5_ORF15 - hypothetical protein	6.67	0	5.71	6.98	3.49	3.49	0.95	4.76	13.02	8.89	3.17	4.13	2.54	3.49	4.13	5.71	9.21	6.67	0.95	6.03
16	KM502589_AIW01874 - YSLV5_ORF16 - hypothetical protein	5.29	0.59	5.29	4.71	7.65	5.88	5.29	2.94	7.06	4.71	4.71	2.35	10	1.76	5.29	8.24	4.71	5.29	1.18	7.06
17	KM502589_AIW01875 - YSLV5_ORF17 - hypothetical protein	13.56	0.85	3.39	12.71	2.54	5.08	1.69	2.54	5.93	5.93	3.39	2.54	4.24	3.39	11.02	3.39	10.17	4.24	0	3.39
18	KM502589_AIW01876 - YSLV5_ORF18 - hypothetical protein	5.71	17.14	7.14	8.57	1.43	1.43	1.43	4.29	8.57	5.71	2.86	7.14	5.71	1.43	7.14	1.43	4.29	5.71	0	2.86
19	KM502589_AIW01877 - YSLV5_ORF19 - putative cysteine protease	4.62	2.89	6.36	7.51	4.05	6.94	2.31	5.78	5.2	8.09	5.2	4.05	6.94	2.89	5.78	7.51	4.05	4.05	0.58	5.2
20	KM502589_AIW01878 - YSLV5_ORF20 - putative minor capsid protein	8.14	0.42	5.22	3.13	6.05	5.85	0.63	6.47	2.51	8.35	1.25	7.31	7.93	4.38	3.55	6.26	9.39	4.8	1.46	6.89
21	KM502589_AIW01879 - YSLV5_ORF21 - putative major capsid protein	10.1	0.65	4.56	2.44	4.23	8.47	1.3	5.54	2.44	9.12	2.12	4.56	6.84	4.72	4.07	10.42	6.51	7.65	0.98	3.26
22	KM502589_AIW01880 - YSLV5_ORF22 - hypothetical protein	14.06	5.47	0.78	9.38	1.56	5.47	7.03	4.69	9.38	4.69	3.12	1.56	3.91	3.12	3.12	4.69	7.03	3.12	2.34	5.47
23	KM502589_AIW01881 - YSLV5_ORF23 - hypothetical protein	1.65	1.65	12.4	12.4	5.79	2.48	4.96	7.44	0.83	4.13	2.48	3.31	0.83	1.65	7.44	7.44	8.26	3.31	4.13	7.44
24	KM502589_AIW01882 - YSLV5_ORF24 - hypothetical protein	9.57	2.13	7.45	4.26	4.26	5.32	1.06	4.26	4.26	12.77	4.26	2.13	9.57	2.13	7.45	1.06	6.38	7.45	0	4.26
25	KM502589_AIW01883 - YSLV5_ORF25 - hypothetical protein	9.4	0.85	2.56	9.4	2.56	11.97	2.56	5.13	9.4	5.98	3.42	4.27	3.42	0.85	5.98	6.84	4.27	9.4	0.85	0.85
26	KM502589_AIW01884 - YSLV5_ORF26 - hypothetical protein	3.17	3.17	1.59	4.76	7.94	14.29	0	7.94	1.59	9.52	1.59	1.59	7.94	4.76	7.94	4.76	6.35	4.76	3.17	3.17
27	KM502589_AIW01885 - YSLV5_ORF27 - hypothetical protein	12.39	0.88	5.31	7.08	0	13.27	1.77	2.65	10.62	8.85	3.54	4.42	0.88	0.88	4.42	4.42	5.31	9.73	1.77	1.77
28	KM502589_AIW01886 - YSLV5_ORF28 - hypothetical protein	13.91	3.48	4.35	7.83	0.87	7.83	0.87	6.09	9.57	3.48	5.22	1.74	1.74	0.87	7.83	5.22	7.83	6.96	0.87	3.48
29	KM502589_AIW01887 - YSLV5_ORF29 - hypothetical protein	6.78	7.34	11.3	5.65	5.08	10.17	2.82	3.39	7.34	2.26	1.13	4.52	4.52	0.56	2.82	5.08	6.78	2.26	2.26	7.91
30	KM502589_AIW01888 - YSLV5_ORF30 - hypothetical protein	8.33	4.17	4.17	6.94	8.33	13.89	2.78	5.56	6.94	6.94	1.39	1.39	1.39	0	5.56	6.94	1.39	6.94	4.17	2.78
31	KM502589_AIW01889 - YSLV5_ORF31 - putative primase-helicase	7.74	1.55	7.52	6.31	3.76	6.42	1	6.42	7.52	7.41	2.54	4.09	6.42	2.43	5.31	3.87	8.08	4.98	2.21	4.42
32	KM502589_AIW01890 - YSLV5_ORF32 - hypothetical protein	3.23	1.61	0	3.23	6.45	6.45	4.84	4.84	4.84	14.52	1.61	1.61	9.68	1.61	9.68	12.9	4.84	4.84	0	3.23
1	KM502590_AIW01891 - YSLV6_ORF01 - putative packaging ATPase	3.97	2.38	7.54	6.35	5.16	5.56	1.59	9.52	11.9	11.9	1.19	5.95	1.59	3.97	3.57	3.97	5.56	4.76	0.79	2.78
2	KM502590_AIW01892 - YSLV6_ORF02 - hypothetical protein	2.56	2.56	2.56	11.54	0	1.28	1.28	2.56	20.51	5.13	2.56	10.26	3.85	2.56	8.97	5.13	3.85	5.13	1.28	6.41
3	KM502590_AIW01893 - YSLV6_ORF03 - putative primase-helicase	2.34	2.34	7.62	6.57	6.57	3.99	1.29	8.91	11.14	9.5	1.52	8.79	2.7	2.81	3.4	5.86	4.57	4.81	0.7	4.57
4	KM502590_AIW01894 - YSLV6_ORF04 - putative major capsid protein	5.49	0.69	4.46	2.06	3.95	6.52	1.2	7.72	2.92	7.72	2.74	9.09	4.46	4.46	3.26	12.52	9.09	7.03	1.2	3.43
5	KM502590_AIW01895 - YSLV6_ORF05 - hypothetical protein	0.6	2.98	4.76	10.12	1.79	2.38	2.38	9.52	18.45	8.93	3.57	11.31	1.19	1.79	2.38	5.36	2.98	0.6	0.6	8.33
6	KM502590_AIW01896 - YSLV6_ORF06 - putative minor capsid protein	6.1	0.53	5.04	2.12	5.57	4.51	0	9.28	3.71	7.96	1.06	9.28	6.9	5.84	2.12	8.75	5.57	6.37	1.06	8.22
7	KM502590_AIW01897 - YSLV6_ORF07 - hypothetical protein	1.72	0	6.03	6.03	2.59	5.17	0	8.62	18.97	9.48	1.72	6.03	6.03	4.31	5.17	4.31	4.31	2.59	2.59	4.31
8	KM502590_AIW01898 - YSLV6_ORF08 - hypothetical protein	10.62	0	0.62	4.38	5	6.88	0.62	6.88	2.5	10	2.5	6.88	4.38	3.12	1.25	7.5	14.37	9.38	0	3.12
9	KM502590_AIW01899 - YSLV6_ORF09 - hypothetical protein	2.19	2.19	7.3	8.03	8.03	1.46	0.73	10.22	14.6	7.3	0.73	7.3	2.92	1.46	5.11	3.65	5.84	3.65	0	7.3
10	KM502590_AIW01900 - YSLV6_ORF10 - putative cysteine protease	1.07	3.21	9.09	7.49	2.67	4.81	2.14	8.56	11.76	10.16	3.74	5.35	4.81	1.07	4.81	4.81	3.74	4.81	1.07	4.81
11	KM502590_AIW01901 - YSLV6_ORF11 - hypothetical protein	3.04	1.01	6.42	7.09	2.7	3.04	0.34	9.12	16.22	10.47	2.03	8.45	1.35	3.38	2.36	7.09	4.73	3.38	0.68	7.09
12	KM502590_AIW01902 - YSLV6_ORF12 - hypothetical protein	7.78	0.54	2.53	0.72	2.71	12.12	0.36	10.31	0.9	7.41	0.36	7.96	2.53	2.17	1.99	14.65	16.09	4.34	0.54	3.98
13	KM502590_AIW01903 - YSLV6_ORF13 - hypothetical protein	7.57	0.47	2.52	0.47	2.06	11.5	0.09	10	0.93	7.76	0.84	8.22	3.36	2.52	1.5	13.55	17.01	5.79	0.93	2.9
14	KM502590_AIW01904 - YSLV6_ORF14 - hypothetical protein	3.8	5.06	6.33	5.06	3.8	7.59	1.27	7.59	7.59	13.92	1.27	1.27	5.06	3.8	5.06	11.39	0	8.86	0	1.27
15	KM502590_AIW01905 - YSLV6_ORF15 - hypothetical protein	3.33	1.33	4.67	14.67	1.33	2	1.33	7.33	17.33	10	2.67	6.67	1.33	7.33	4.67	4.67	2.67	2	1.33	3.33
16	KM502590_AIW01906 - YSLV6_ORF16 - hypothetical protein	1.77	2.65	3.54	9.73	3.54	4.42	0.88	8.85	13.27	9.73	1.77	8.85	0	2.65	5.31	7.08	6.19	0.88	0.88	7.96
17	KM502590_AIW01907 - YSLV6_ORF17 - hypothetical protein	1.79	0	3.57	11.61	1.79	1.79	0	8.04	18.75	6.25	1.79	8.93	9.82	3.57	4.46	3.57	5.36	7.14	0	1.79
18	KM502590_AIW01908 - YSLV6_ORF18 - hypothetical protein	3.06	0	9.18	5.1	2.04	4.08	1.02	6.12	11.22	10.2	5.1	8.16	3.06	2.04	9.18	6.12	2.04	3.06	2.04	7.14
19	KM502590_AIW01909 - YSLV6_ORF19 - hypothetical protein	5.56	1.11	5.56	6.67	3.33	1.11	0	8.89	15.56	6.67	2.22	8.89	6.67	5.56	4.44	4.44	1.11	3.33	1.11	7.78
20	KM502590_AIW01910 - YSLV6_ORF20 - hypothetical protein	4.18	0.96	6.43	5.79	1.93	5.14	2.57	5.79	16.08	9.32	1.29	8.04	3.54	2.25	2.57	6.75	6.11	6.11	1.29	3.86
21	KM502590_AIW01911 - YSLV6_ORF21 - hypothetical protein	2.27	2.84	3.98	11.36	1.14	3.41	1.7	9.09	18.75	7.95	1.7	9.66	0	2.27	6.25	3.41	2.27	2.84	1.14	7.95
22	KM502590_AIW01912 - YSLV6_ORF22 - hypothetical protein	0	0	2.27	6.82	9.09	1.14	0	7.95	11.36	7.95	1.14	14.77	2.27	4.55	3.41	7.95	6.82	2.27	0	10.23
23	KM502590_AIW01913 - YSLV6_ORF23 - hypothetical protein	8.03	0	1.46	4.38	2.92	8.03	2.92	4.38	9.49	7.3	3.65	6.57	5.11	5.11	5.84	5.84	5.84	7.3	2.92	2.92
24	KM502590_AIW01914 - YSLV6_ORF24 - hypothetical protein	16.07	1.79	1.79	5.36	1.79	14.29	0	0	17.86	3.57	10.71	1.79	1.79	3.57	5.36	5.36	3.57	1.79	1.79	1.79
25	KM502590_AIW01915 - YSLV6_ORF25 - hypothetical protein	1.77	0	7.96	7.08	0.88	7.08	0	10.62	11.5	9.73	0.88	7.96	6.19	2.65	6.19	5.31	4.42	2.65	0	7.08
26	KM502590_AIW01916 - YSLV6_ORF26 - hypothetical protein	2.75	0	9.28	14.43	4.81	2.06	0.34	11	10.31	10.31	1.03	4.81	4.12	5.15	2.41	5.5	4.12	4.12	0	3.44
27	KM502590_AIW01917 - YSLV6_ORF27 - hypothetical protein	0	0	0	0	17.14	1.43	2.86	11.43	4.29	27.14	2.86	4.29	2.86	1.43	0	4.29	2.86	7.14	0	10
28	KM502590_AIW01918 - YSLV6_ORF28 - hypothetical protein	5.15	0.3	6.97	8.79	3.33	4.24	0	9.09	12.12	9.09	0.61	4.85	3.94	3.94	4.55	7.58	6.06	4.55	0	4.85
29	KM502590_AIW01919 - YSLV6_ORF29 - hypothetical protein	2.24	0.32	6.73	6.09	5.45	2.56	0.64	10.9	13.46	8.65	1.6	11.54	1.28	2.56	2.88	7.37	4.49	5.13	0.64	5.45
1	KM502591_AIW01920 - YSLV7_ORF01 - putative packaging ATPase	5.35	2.34	7.02	7.02	3.68	7.69	2.01	7.36	8.36	12.04	2.68	4.35	4.35	2.34	5.02	5.35	5.69	5.02	0.67	1.67
2	KM502591_AIW01921 - YSLV7_ORF02 - hypothetical protein	4.29	1.9	6.19	4.29	4.29	4.76	0.95	7.62	12.38	11.43	3.81	4.76	8.1	1.43	3.33	4.29	4.29	5.71	1.43	4.76
3	KM502591_AIW01922 - YSLV7_ORF03 - hypothetical protein	5.61	0	8.41	1.87	6.54	4.67	4.67	7.48	11.21	12.15	0.93	9.35	2.8	1.87	3.74	7.48	1.87	3.74	1.87	3.74
4	KM502591_AIW01923 - YSLV7_ORF04 - putative cysteine protease	1.71	3.43	6.29	8.57	2.29	5.14	2.29	5.14	9.14	11.43	2.29	7.43	2.86	1.71	1.71	9.71	4	5.71	1.71	7.43
5	KM502591_AIW01924 - YSLV7_ORF05 - hypothetical protein	7.62	0.71	3.55	2.13	3.72	11.7	0.18	6.56	2.66	7.45	2.3	9.93	4.26	4.08	0.89	10.64	11.88	4.79	0.53	4.43
6	KM502591_AIW01925 - YSLV7_ORF06 - hypothetical protein	3.57	0	0	0	19.64	3.57	0	8.93	21.43	7.14	3.57	3.57	3.57	1.79	1.79	5.36	3.57	1.79	0	10.71
7	KM502591_AIW01926 - YSLV7_ORF07 - hypothetical protein	2.63	2.11	4.74	7.37	5.79	4.74	1.58	10.53	11.05	8.42	2.11	6.84	1.58	1.58	6.32	5.79	5.79	3.16	0.53	7.37
8	KM502591_AIW01927 - YSLV7_ORF08 - hypothetical protein	2.52	1.26	7.55	5.97	3.14	3.14	1.26	7.55	13.21	11.64	3.46	9.12	2.83	1.89	3.46	4.4	6.6	4.4	0.63	5.97
9	KM502591_AIW01928 - YSLV7_ORF09 - hypothetical protein	4.14	0.59	7.4	5.62	4.73	4.14	0.89	10.65	13.31	4.73	2.66	8.88	1.18	1.78	3.55	5.03	5.92	6.21	1.18	7.4
10	KM502591_AIW01929 - YSLV7_ORF10 - hypothetical protein	0.58	1.74	5.23	8.72	7.56	2.91	3.49	8.14	11.05	11.63	1.16	11.63	3.49	1.16	4.07	1.74	2.33	2.33	1.74	9.3
11	KM502591_AIW01930 - YSLV7_ORF11 - hypothetical protein	3.7	0	4.94	11.11	1.23	3.7	1.23	4.94	13.58	9.88	4.94	9.88	6.17	3.7	2.47	2.47	3.7	2.47	0	9.88
12	KM502591_AIW01931 - YSLV7_ORF12 - hypothetical protein	6.93	0	7.92	7.92	2.97	2.97	0.99	9.9	11.88	8.91	5.94	6.93	1.98	3.96	1.98	3.96	2.97	5.94	0.99	4.95
13	KM502591_AIW01932 - YSLV7_ORF13 - hypothetical protein	4.55	1.52	4.55	7.58	7.58	10.61	0	7.58	10.61	7.58	3.03	4.55	4.55	3.03	1.52	4.55	4.55	1.52	1.52	9.09
14	KM502591_AIW01933 - YSLV7_ORF14 - hypothetical protein	3.24	1.21	6.48	6.48	6.07	4.05	0.81	11.34	13.77	8.91	2.43	6.48	6.48	3.24	4.05	3.64	3.24	3.64	0	4.45
15	KM502591_AIW01934 - YSLV7_ORF15 - hypothetical protein	4.17	5.56	4.17	9.72	1.39	4.17	1.39	13.89	6.94	11.11	1.39	4.17	4.17	5.56	5.56	11.11	1.39	2.78	0	1.39
16	KM502591_AIW01935 - YSLV7_ORF16 - hypothetical protein	12.41	1.5	2.63	1.88	4.51	18.8	0	7.89	0.75	4.51	0.38	7.14	5.26	4.14	0.38	7.52	12.78	6.77	0.38	0.38
17	KM502591_AIW01936 - YSLV7_ORF17 - hypothetical protein	4.48	0	5.22	4.48	0	10.45	2.99	5.97	11.19	9.7	1.49	8.21	2.99	5.22	4.48	5.97	6.72	3.73	0	6.72
18	KM502591_AIW01937 - YSLV7_ORF18 - hypothetical protein	7.16	0	4.01	9.08	3.32	4.89	0	5.06	8.73	7.5	1.22	4.19	6.63	4.36	5.76	11.87	6.46	4.36	0.17	5.24
19	KM502591_AIW01938 - YSLV7_ORF19 - hypothetical protein	5.69	0.81	0.81	2.44	0.81	15.45	3.25	4.07	8.13	8.94	9.76	2.44	3.25	9.76	9.76	6.5	4.07	2.44	0	1.63
20	KM502591_AIW01939 - YSLV7_ORF20 - putative major capsid protein	10.77	1.54	3.42	2.22	4.1	7.35	0.68	6.32	2.74	7.18	2.39	7.52	5.13	4.96	2.39	10.09	9.74	6.15	1.03	4.27
21	KM502591_AIW01940 - YSLV7_ORF21 - hypothetical protein	2.27	0	4.55	12.5	0	3.41	1.14	4.55	20.45	4.55	2.27	6.82	0	7.95	7.95	4.55	4.55	2.27	1.14	9.09
22	KM502591_AIW01941 - YSLV7_ORF22 - hypothetical protein	2.87	4.66	6.09	9.68	4.3	3.23	2.87	8.6	13.26	7.17	1.43	7.89	1.08	5.38	4.66	4.3	3.58	2.15	1.79	5.02
23	KM502591_AIW01942 - YSLV7_ORF23 - hypothetical protein	3.51	1.75	0	0	14.04	5.26	0	12.28	12.28	5.26	5.26	8.77	3.51	3.51	3.51	3.51	1.75	3.51	0	12.28
24	KM502591_AIW01943 - YSLV7_ORF24 - putative replication origin-binding helicase	3.9	1.74	7.92	7.16	5.1	2.93	2.06	9	10.63	8.57	2.49	7.81	2.6	3.04	3.9	4.99	5.53	4.45	1.52	4.66
25	KM502591_AIW01944 - YSLV7_ORF25 - hypothetical protein	1.22	0	6.1	8.54	7.32	1.22	3.66	12.2	10.98	6.1	3.66	8.54	1.22	0	1.22	4.88	7.32	6.1	1.22	8.54
26	KM502591_AIW01945 - YSLV7_ORF26 - putative minor capsid protein	7.05	1.57	3.92	1.04	4.44	5.48	0.26	7.05	1.04	9.14	1.57	9.14	6.79	7.05	1.31	8.36	11.49	6.01	1.31	6.01
1	HG531932_CDI70044 - hypothetical protein	4.5	1.8	6.31	7.21	9.01	5.41	0.9	10.81	9.91	7.21	4.5	9.01	5.41	0.9	3.6	1.8	1.8	3.6	0	6.31
2	HG531932_CDI70045 - hypothetical protein	1.37	1.37	5.48	21.92	4.11	2.74	0	8.22	13.7	9.59	2.74	5.48	2.74	2.74	2.74	5.48	1.37	1.37	2.74	4.11
3	HG531932_CDI70046 - hypothetical protein	6.67	0	5.93	11.85	3.7	0.74	0	5.93	13.33	8.89	2.96	7.41	0.74	4.44	4.44	5.93	5.93	5.93	0.74	4.44
4	HG531932_CDI70047 - Putative transposase	2.03	0.51	9.64	12.18	1.52	3.55	1.02	4.57	14.72	5.08	3.05	8.12	2.54	2.03	3.55	11.68	4.57	5.58	0	4.06
5	HG531932_CDI70048 - minor virion protein	4.79	0.8	5.05	3.19	5.85	4.52	0.53	7.18	1.86	8.51	1.86	8.78	9.31	5.32	4.26	6.12	6.91	8.51	0.8	5.85
6	HG531932_CDI70049 - Capsid protein	6.08	0.66	3.61	3.28	4.6	8.37	1.31	5.58	3.45	8.7	2.13	9.03	5.42	5.42	3.28	8.87	7.06	7.88	1.15	4.11
7	HG531932_CDI70050 - hypothetical protein	3.39	0.45	6.79	6.33	4.07	2.71	1.36	11.09	9.28	9.95	2.04	5.66	4.75	3.85	4.07	6.56	4.75	6.11	0.45	6.33
8	HG531932_CDI70051 - hypothetical protein	7.41	2.47	2.47	9.88	0	1.23	4.94	2.47	25.93	4.94	2.47	7.41	0	1.23	3.7	6.17	1.23	2.47	0	13.58
9	HG531932_CDI70052 - DNA replication protein	3.6	1.93	7.97	7.46	5.91	4.76	1.67	6.43	14.27	8.48	2.83	5.66	2.7	1.93	3.21	5.14	4.5	5.4	0.51	5.66
10	HG531932_CDI70053 - hypothetical protein	0	1.19	5.36	13.1	1.79	0	1.19	7.14	11.9	9.52	5.36	13.1	1.19	8.33	2.38	7.14	3.57	3.57	0	4.17
11	HG531932_CDI70054 - Putative integrase	5.67	1.62	6.07	5.67	4.45	1.62	1.21	9.72	13.77	10.12	2.83	8.91	1.62	2.43	5.67	3.24	4.05	7.29	0.81	3.24
12	HG531932_CDI70055 - hypothetical protein	3.19	3.72	4.79	5.32	6.38	3.72	2.66	9.57	9.04	11.7	3.19	7.98	3.72	2.13	3.19	4.26	3.19	2.13	1.06	9.04
13	HG531932_CDI70056 - minor virion protein	5.98	0	3.26	0.54	4.89	7.07	0.54	7.61	1.63	9.24	1.63	13.59	7.61	3.8	1.09	10.87	9.78	7.07	1.09	2.72
14	HG531932_CDI70057 - hypothetical protein	5.81	0.41	4.15	2.07	4.56	15.35	0.83	7.88	3.73	5.81	2.07	8.3	5.39	1.66	0.41	11.2	12.03	4.56	0.41	3.32
15	HG531932_CDI70058 - collagen-like protein	4.92	0.33	5.9	1.31	2.62	19.02	0.98	8.2	6.56	7.54	1.31	8.2	4.59	1.64	0.33	10.49	9.18	4.26	0.66	1.97
16	HG531932_CDI70059 - hypothetical protein	2.48	0	6.61	14.05	4.13	2.48	2.48	4.96	11.57	5.79	4.96	9.92	4.13	5.79	7.44	4.13	4.13	2.48	0	2.48
17	HG531932_CDI70060 - hypothetical protein	3.01	3.01	4.51	6.77	2.26	6.02	1.5	5.26	13.53	4.51	3.01	7.52	6.02	4.51	8.27	1.5	5.26	6.77	0	6.77
18	HG531932_CDI70061 - DNA packaging protein	4.9	1.22	6.12	5.31	4.49	6.12	1.22	11.02	12.24	7.76	1.63	7.35	4.08	2.04	2.86	5.71	4.08	4.08	0.41	7.35
19	HG531932_CDI70062 - hypothetical protein	6.8	1.36	5.44	6.12	0	4.76	0	6.12	28.57	11.56	2.72	2.72	2.72	4.08	2.04	2.72	3.4	5.44	0	3.4
20	HG531932_CDI70063 - hypothetical protein	6.12	2.04	0.68	4.08	2.04	12.93	0.68	2.04	22.45	6.12	4.08	2.72	4.08	2.72	4.76	8.84	6.12	5.44	0.68	1.36

## Sheet: Averge coverage
Average and standard deviation (SD) of amino acid (AA) coverage values within each proteins among the nine virophage proteomes
		A	C	D	E	F	G	H	I	K	L	M	N	P	Q	R	S	T	V	W	Y
Mavirus	Average	3.743	1.136	6.1645	7.446	4.7655	4.19	1.8235	6.783	12.569	9.522	2.1625	7.1745	3.7455	3.7755	4.383	5.9695	5.3325	4.3375	0.665	4.3185
	SD	2.3466	1.11433	2.10593	2.77016	2.39411	2.8878	1.28059	2.22873	4.11282	2.16884	1.53009	2.19291	1.93845	1.1374	1.87799	2.85167	1.79526	2.15097	0.52814	2.20024
PgVV	Average	6.25188	0.83625	5.76812	7.97125	3.46125	5.24375	1.61813	6.37063	9.985	7.25375	2.44937	7.47187	3.90625	3.04688	5.36375	6.39562	6.12437	5.59125	0.713125	4.17813
	SD	2.43729	0.762914	2.1236	4.08319	1.7788	3.1797	0.865149	1.6152	4.72978	1.83764	1.19198	2.49095	2.76709	1.17542	2.09889	2.12195	2.60981	1.91503	0.444623	1.8057
Sputnik	Average	3.82238	1.20333	5.02143	6.91905	4.01238	5.58524	1.25905	7.50571	11.7433	8.50381	2.46714	7.91333	4.25	3.61619	3.14048	6.39476	5.72429	5.09476	0.444762	5.37667
	SD	1.67948	0.993596	2.35128	4.99708	2.2485	5.26026	0.8063	2.92892	6.94614	1.95067	1.23864	3.02567	2.40171	1.57953	1.9933	3.11401	3.25784	1.74578	0.468024	2.46645
Sputnik2	Average	3.765	1.1945	5.247	7.2215	3.905	5.726	1.231	7.3925	11.9785	8.47	2.5845	7.7275	4.028	3.473	3.276	6.428	5.622	5.0695	0.4375	5.22
	SD	1.70293	1.0237	2.436	5.05895	2.13631	5.317	0.833937	2.9592	6.53518	1.80414	1.29975	2.90061	1.89066	1.44714	1.99867	3.0548	3.31847	1.7969	0.424672	2.36486
Sputnik3	Average	3.7565	1.1945	5.236	7.2215	3.905	5.726	1.231	7.3925	11.9785	8.47	2.5845	7.7385	4.028	3.473	3.276	6.428	5.6305	5.0695	0.4375	5.22
	SD	1.69485	1.0237	2.4281	5.05895	2.13631	5.317	0.833937	2.9592	6.53518	1.80414	1.29975	2.89728	1.89066	1.44714	1.99867	3.0548	3.32345	1.7969	0.424672	2.36486
YSLV5	Average	8.60938	2.29406	5.31469	6.445	3.87531	7.98344	2.11844	5.16688	6.52969	7.49281	2.74156	3.78375	5.37312	2.53969	5.7025	6.77187	5.75469	6.30562	1.32406	3.87281
	SD	3.28406	3.20157	2.73787	2.86905	2.04187	3.61364	1.70063	1.8283	3.7448	2.91645	1.20813	1.80137	3.06078	1.27506	2.45609	3.06971	2.45774	2.522	1.22845	1.89277
YSLV6	Average	4.02828	1.21586	5.04172	6.75552	3.90034	4.81345	0.95	8.2169	11.8431	9.36207	2.23621	7.65241	3.55552	3.37552	4.08517	6.68207	5.57379	4.54517	0.847586	5.31345
	SD	3.4507	1.32427	2.62045	3.78885	3.30427	3.40168	0.93418	2.52799	5.827	3.96658	1.96549	2.79141	2.22775	1.48212	2.10135	2.969	4.0043	2.25239	0.78729	2.53106
YSLV7	Average	4.69	1.38231	4.96577	5.89962	4.94462	6.01654	1.48654	8.1	10.4138	8.57962	2.87	7.16692	3.72423	3.63423	3.64538	6.07923	5.45308	4.12115	0.821538	6.01462
	SD	2.73645	1.43285	2.31384	3.54429	4.18126	4.16851	1.32543	2.57288	4.92282	2.39938	1.94917	2.29307	2.02247	2.25927	2.21298	2.72734	3.08958	1.60915	0.671974	3.02744
Zamilon	Average	4.436	1.2445	5.307	7.382	3.819	5.656	1.251	7.09	12.072	8.051	2.8685	7.8435	3.938	3.3495	3.5645	6.3925	5.1455	4.997	0.5755	5.0135
	SD	1.9922	1.03163	1.94175	5.17851	2.18873	4.95049	1.12009	2.59402	7.26426	2.13905	1.11118	2.70014	2.28753	1.88197	2.00441	3.09453	2.79012	2.00019	0.651246	2.8019

## Sheet: Top AA
The average AA coverage values within whole proteome											The most abundant AAs in the proteome
	Mavirus	PGVV	Sputnik	Sputnik2	Sputnik3	YSLV5	YSLV6	YSLV7	Zamilon		Mavirus	PGVV	Sputnik	Sputnik2	Sputnik3	YSLV5	YSLV6	YSLV7	Zamilon
K	12.569	9.985	11.7433	11.9785	11.9785	6.52969	11.8431	10.4138	12.072		KLE	KEL	KLN	KLN	KLN	AGL	KLI	KLI	KLN
L	9.522	7.25375	8.50381	8.47	8.47	7.49281	9.36207	8.57962	8.051
E	7.446	7.97125	6.91905	7.2215	7.2215	6.445	6.75552	5.89962	7.382
N	7.1745	7.47187	7.91333	7.7275	7.7385	3.78375	7.65241	7.16692	7.8435
I	6.783	6.37063	7.50571	7.3925	7.3925	5.16688	8.2169	8.1	7.09
D	6.1645	5.76812	5.02143	5.247	5.236	5.31469	5.04172	4.96577	5.307
S	5.9695	6.39562	6.39476	6.428	6.428	6.77187	6.68207	6.07923	6.3925
T	5.3325	6.12437	5.72429	5.622	5.6305	5.75469	5.57379	5.45308	5.1455
F	4.7655	3.46125	4.01238	3.905	3.905	3.87531	3.90034	4.94462	3.819
R	4.383	5.36375	3.14048	3.276	3.276	5.7025	4.08517	3.64538	3.5645
V	4.3375	5.59125	5.09476	5.0695	5.0695	6.30562	4.54517	4.12115	4.997
Y	4.3185	4.17813	5.37667	5.22	5.22	3.87281	5.31345	6.01462	5.0135
G	4.19	5.24375	5.58524	5.726	5.726	7.98344	4.81345	6.01654	5.656
Q	3.7755	3.04688	3.61619	3.473	3.473	2.53969	3.37552	3.63423	3.3495
P	3.7455	3.90625	4.25	4.028	4.028	5.37312	3.55552	3.72423	3.938
A	3.743	6.25188	3.82238	3.765	3.7565	8.60938	4.02828	4.69	4.436
M	2.1625	2.44937	2.46714	2.5845	2.5845	2.74156	2.23621	2.87	2.8685
H	1.8235	1.61813	1.25905	1.231	1.231	2.11844	0.95	1.48654	1.251
C	1.136	0.83625	1.20333	1.1945	1.1945	2.29406	1.21586	1.38231	1.2445
W	0.665	0.713125	0.444762	0.4375	0.4375	1.32406	0.847586	0.821538	0.5755
